# Supplementary material for: Self-sperm induce resistance to the detrimental effects of sexual encounters with males in hermaphroditic nematodes
Source: eLife. 2019 Jul 8;8:e46418. doi: 10.7554/eLife.46418 (PMC6697445; doi:10.7554/eLife.46418)
Supplement: Figure 2—source data 1. [file elife-46418-fig2-data1.xlsx]

## Sheet: Description
Output from DEseq2
Each tab/sheet is a comparison between two experimental conditions
For each comparison, the first condition listed is the numerator and the second the denominator
The experimental conditions are abbreviated in the following way:
1. the first letter is the genotype
	F = fem-1[q17]
	N = WT, N2
2. The number is the day that the mating occur
	** Note: the samples were collected 24 hours after mating so the ages of the worms at the time of collection are 1 day older (day 4 or 8 of life)
	3 = for mated C. elegans, mating occurred on day 3; animals frozen for RNA extraction on day 4 of life)
	7 = for mated C. elegans, mating occurred on day 7; animals frozen for RNA extraction on day 8 of life)
3. The last letter is whether or not the animal was mated
	M = C. elegans were mated on the day indicated (with him-5 males labeled with MitoTracker Red CMXRos) and only animals that received male sperm were used
	U = C. elegans never interacted with males but were cultured at the same density as mated animals
Example:
F3MvF3U compares fem-1 feminized hermaphrodites that were mated on day 3 of life to fem-1 feminized hermaphrodites that never encountered a male.
For this comparison, all positive log2FoldChange values indicate that the transcript is present in higher amounts in the mated compared to the unmated fem-1 hermaphrodites

## Sheet: F3MvF3U
	baseMean	log2FoldChange	lfcSE	stat	pvalue	padj
B0348.5	20.2276	-0.610102	0.343987	-1.77362	0.0761261	0.192427
ife-3	668.621	0.350617	0.138805	2.52597	0.0115381	0.0465911
egl-8	306.557	-0.294562	0.139407	-2.11295	0.0346047	0.107191
B0348.2	10.7703	0.617691	0.455944	1.35475	0.175496	0.341303
cyp-29A3	76.9172	1.04089	0.27846	3.73802	0.000185473	0.00164457
daam-1	19.5059	-0.351521	0.360834	-0.974189	0.329963	0.518607
rps-27	645.864	0.0937335	0.144165	0.650182	0.515575	0.690218
F56E10.1	55.1737	0.262026	0.244367	1.07226	0.283601	0.470283
Y38C9A.1	897.976	-0.0155742	0.186493	-0.083511	0.933445	0.97241
cgp-1	1191.13	-0.0250142	0.106941	-0.233907	0.815057	0.904621
W03F9.1	335.867	1.60167	0.154896	10.3403	4.63153e-25	1.48683e-22
W03F9.2	86.9163	0.476985	0.189092	2.5225	0.0116524	0.0468786
W03F9.10	888.472	0.170109	0.0893333	1.9042	0.0568842	0.155715
W03F9.11	6.28808	-0.121355	0.445897	-0.272159	0.785499	0.885856
W03F9.9	22.5217	-0.318517	0.288634	-1.10353	0.269795	0.4553
W03F9.4	57.7868	0.581753	0.270323	2.15207	0.031392	0.0996123
ttb-1	357.113	0.100402	0.139956	0.71738	0.47314	0.654932
Y108G3AL.3	19.6584	-0.258074	0.345265	-0.747467	0.454782	0.638612
Y108G3AL.2	330.868	0.0936897	0.106348	0.880976	0.378331	0.567115
cul-3	179.635	0.199609	0.184252	1.08335	0.278653	0.464971
arid-1	258.235	-0.399873	0.205689	-1.94406	0.0518876	0.145448
trpp-1	92.2334	0.165736	0.160218	1.03444	0.300929	0.4887
lec-12	305.489	-0.18327	0.111197	-1.64815	0.0993212	0.230477
DC2.5	257.326	-0.84437	0.178929	-4.71903	2.36968e-06	3.82971e-05
kin-33	15.2866	1.60444	0.39503	4.06158	4.87423e-05	0.000528384
R02C2.1	16.5371	1.58616	0.370591	4.28008	1.86826e-05	0.000231484
R02C2.6	16.2924	0.505016	0.374562	1.34828	0.177567	0.343957
kin-34	27.0862	0.214491	0.329852	0.650266	0.51552	0.690213
nhr-204	17.1706	-0.553944	0.382697	-1.44748	0.147764	0.302575
lgc-26	57.7619	-0.580168	0.392321	-1.47881	0.139191	0.290969
npr-5	11.6006	0.778994	0.408429	1.90729	0.0564826	0.155157
F33E11.2	259.362	-0.156473	0.15126	-1.03446	0.300919	0.4887
F33E11.3	604.88	-0.262239	0.127744	-2.05284	0.0400879	0.119889
phf-10	82.3993	0.400879	0.214861	1.86576	0.0620746	0.165622
nhr-15	12.068	0.00444152	0.398801	0.0111372	0.991114	0.998537
abt-4	173.615	0.0811782	0.260749	0.311327	0.755552	0.865555
wago-10	9.98355	-0.429479	0.480158	-0.894454	0.371079	0.559869
atg-9	82.32	0.301095	0.230282	1.30751	0.19104	0.361691
T22H9.1	262.888	-0.0816719	0.149863	-0.544977	0.585769	0.747515
ZK6.8	42.0351	-1.50676	0.348003	-4.32974	1.49286e-05	0.000193456
lipl-5	29677.3	-1.33896	0.185156	-7.23155	4.77519e-13	3.3557e-11
ZK6.6	17.1556	-0.900593	0.368884	-2.4414	0.0146304	0.0554481
scl-27	21.7828	1.6182	0.391527	4.13305	3.5798e-05	0.000404517
dod-19	16860.4	0.0987316	0.257569	0.383322	0.701481	0.830338
ZK6.11	11231.2	0.832288	0.269798	3.08485	0.00203652	0.0118427
Y39D8A.1	58.7451	0.386155	0.269233	1.43428	0.151494	0.307791
dod-20	7.47835	1.00247	0.467587	2.14393	0.0320389	0.101128
B0554.5	33.5891	-0.32089	0.398637	-0.804967	0.420838	0.607558
M02H5.8	390.952	0.173727	0.235468	0.737793	0.46064	0.643766
nhr-123	9.28698	-0.832549	0.419216	-1.98597	0.0470369	0.135232
nhr-98	15.061	-0.207701	0.352402	-0.589387	0.555601	0.723506
nhr-203	25.9311	-1.00686	0.30271	-3.32616	0.000880511	0.00592813
nhr-202	9.05006	-0.368355	0.386741	-0.952461	0.340863	0.529283
nhr-201	9.52817	-0.945895	0.420807	-2.24781	0.0245882	0.0827141
nhr-99	48.4115	-0.371763	0.267518	-1.38967	0.164629	0.326371
nhr-55	113.887	0.0865769	0.228324	0.379184	0.704551	0.832425
nhr-130	18.6456	-0.253351	0.325944	-0.777286	0.43699	0.622729
nhr-212	69.0176	-0.309454	0.198933	-1.55557	0.11981	0.26076
nhr-211	12.8806	-0.484815	0.37527	-1.29191	0.196388	0.368587
nhr-106	74.8856	-0.04571	0.196057	-0.233147	0.815647	0.904894
nhr-131	90.9399	-0.264923	0.190904	-1.38772	0.165221	0.326992
pqn-60	73.4553	-0.597843	0.338012	-1.76871	0.076943	0.193798
nhr-210	33.3026	-0.156681	0.310706	-0.504274	0.614069	0.770039
lipl-3	80.3387	-0.0197454	0.305469	-0.0646398	0.948461	0.978842
nhr-58	46.1582	-0.211228	0.284114	-0.743464	0.457201	0.640754
nhr-132	281.205	-1.55278	0.217369	-7.14353	9.09616e-13	6.11825e-11
C14C6.5	1632.15	0.141213	0.209824	0.673008	0.500942	0.678794
nhr-155	2.66319	0.0716941	0.446241	0.160662	0.872359	0.936613
C14C6.2	315.966	0.424753	0.179948	2.36041	0.0182545	0.0656428
nhr-90	159.408	-0.354733	0.148156	-2.39433	0.0166509	0.061026
F48G7.13	7.86475	-0.662673	0.387748	-1.70903	0.0874454	0.211031
F48G7.4	20.775	0.263275	0.344668	0.76385	0.444957	0.629256
F48G7.5	4.81623	0.63104	0.476942	1.3231	0.185803	0.354994
nhr-83	10.8449	-0.00379509	0.400918	-0.009466	0.992447	0.99931
F48G7.10	6.22284	-0.716147	0.456119	-1.57009	0.116395	0.255673
nhr-190	105.875	-1.3327	0.176322	-7.55838	4.08129e-14	3.47279e-12
nhr-180	20.3193	0.212409	0.365286	0.581486	0.560913	0.728206
fbxa-72	73.9508	0.79271	0.244534	3.24172	0.00118809	0.00755719
F31F4.1	6.76089	-0.444977	0.451413	-0.985743	0.324259	0.513078
H25P19.1	127.119	0.246537	0.158684	1.55363	0.120272	0.261481
ugt-29	328.72	-0.153967	0.173674	-0.886527	0.375334	0.564059
fbxb-72	44.7428	0.82318	0.333304	2.46976	0.0135204	0.0523363
icl-1	11271.2	-1.18197	0.235167	-5.02608	5.00607e-07	9.69969e-06
srh-2	21.7761	-0.751353	0.382317	-1.96526	0.0493841	0.140183
srp-1	409.001	0.230748	0.21879	1.05466	0.291581	0.479055
C05E4.15	17.7982	0.576329	0.36351	1.58546	0.112863	0.25054
srp-2	89.0225	-0.191555	0.215401	-0.889298	0.373843	0.562357
sti-1	909.759	1.34222	0.17552	7.64706	2.05622e-14	1.81525e-12
R09E12.9	118.647	-3.40183	0.298111	-11.4113	3.67241e-30	1.83335e-27
nhr-270	12.5328	0.56056	0.451606	1.24126	0.21451	0.390458
R13D11.4	9.5989	-0.540188	0.380413	-1.42	0.155606	0.313499
K09C6.9	23.2301	0.304081	0.391302	0.7771	0.4371	0.622771
T02B11.3	67.9342	-0.647189	0.286648	-2.25778	0.0239591	0.08104
T02B11.8	49.3054	-0.220087	0.271247	-0.81139	0.417142	0.604011
T02B11.6	18.6622	0.722633	0.379006	1.90665	0.0565658	0.155234
nas-32	47.1203	-0.534536	0.284897	-1.87624	0.0606217	0.16289
fmo-5	289.608	-1.38566	0.156249	-8.86824	7.43098e-19	1.34567e-16
H24K24.4	37.7726	0.323781	0.252401	1.2828	0.199561	0.372365
H24K24.3	809.212	-0.020036	0.120468	-0.166318	0.867907	0.934175
H24K24.2	8.6059	1.00987	0.430871	2.3438	0.0190887	0.0680018
Y50D4C.2	18.4316	1.14585	0.368435	3.11005	0.00187059	0.0110276
Y50D4C.3	99.74	-0.145435	0.173722	-0.837171	0.402496	0.590903
Y50D4C.6	145.792	0.127563	0.147797	0.863094	0.388086	0.57684
sqv-6	26.2701	0.0558762	0.342188	0.163291	0.870289	0.93556
unc-34	73.759	-0.0603584	0.24274	-0.248655	0.803628	0.897899
Y50D4C.5	16.1021	0.00629853	0.315732	0.019949	0.984084	0.995271
ergo-1	3664.16	-0.0984113	0.163313	-0.602592	0.54678	0.716208
R09A1.2	60.4025	0.065084	0.218516	0.297845	0.765821	0.873696
R09A1.3	13.9683	-0.579015	0.396464	-1.46045	0.144167	0.297975
flp-34	7.8578	-0.10431	0.421996	-0.247181	0.804768	0.898455
nra-4	1058.73	0.160573	0.111424	1.44109	0.149559	0.304924
K10C9.3	74.113	0.683993	0.206094	3.31884	0.000903909	0.00605967
Y50D4B.6	11.8455	0.233279	0.419458	0.556143	0.578113	0.740853
Y50D4B.4	30.5963	1.09272	0.338105	3.2319	0.00122971	0.00775778
Y50D4B.3	96.0787	1.88666	0.250639	7.52742	5.17537e-14	4.32556e-12
Y50D4B.2	6.33771	-0.269199	0.456839	-0.589265	0.555683	0.723546
W07B8.3	11.3361	0.416958	0.41206	1.01189	0.311592	0.499799
cpr-5	8702.28	-0.301078	0.180122	-1.67153	0.0946175	0.22282
W07B8.1	185.463	-0.228792	0.183937	-1.24386	0.213551	0.389483
cmd-1	822.73	0.497542	0.170378	2.92022	0.00349779	0.0182378
ptr-16	11.0775	-0.718633	0.442772	-1.62303	0.104583	0.23811
T21H3.1	1274.52	0.0466283	0.156394	0.298146	0.765592	0.873505
F25A2.1	184.541	0.653534	0.25075	2.60632	0.00915216	0.0392573
Y50D4A.4	681.233	0.0633039	0.119895	0.527995	0.597503	0.757538
wrb-1	82.8865	0.194554	0.193892	1.00341	0.315662	0.503811
Y50D4A.5	12.7974	0.794285	0.387346	2.05058	0.0403077	0.120344
Y50D4A.1	687.541	-0.222235	0.137394	-1.6175	0.105771	0.239424
madd-2	54.6049	0.535053	0.252323	2.12051	0.0339632	0.105575
C39F7.1	17.8969	0.0215904	0.318585	0.0677694	0.945969	0.978014
rab-1	949.97	0.212802	0.127471	1.66942	0.0950339	0.223577
C39F7.5	126.875	-1.09487	0.219781	-4.98165	6.3046e-07	1.20179e-05
pme-5	819.815	-0.265507	0.187936	-1.41275	0.157728	0.316689
egl-2	4.74627	0.846725	0.478811	1.76839	0.0769955	0.193894
Y75B7AL.2	7.12107	-0.426687	0.461151	-0.925264	0.354829	0.544246
glb-33	15.3404	-0.365581	0.40919	-0.893426	0.371629	0.560258
snt-3	13.8802	-0.339455	0.372968	-0.910145	0.362746	0.551775
rga-4	325.935	-0.051832	0.187204	-0.276875	0.781876	0.884203
Y75B7AR.1	14.2194	0.465478	0.456691	1.01924	0.308089	0.49672
snt-5	37.3991	0.510952	0.229267	2.22863	0.0258382	0.0857329
R12A1.3	22.6043	1.67067	0.450134	3.71149	0.000206046	0.00179543
ges-1	143.932	-0.824254	0.203085	-4.05867	4.93521e-05	0.000534175
R09B5.11	68.8878	0.290927	0.214728	1.35486	0.175461	0.341303
cnc-11	18.6332	-0.228348	0.452054	-0.505135	0.613464	0.769616
cnc-1	14.1824	0.587674	0.455949	1.2889	0.197432	0.369721
cnc-4	839.521	-0.013313	0.1972	-0.0675102	0.946176	0.978014
cnc-3	546.688	-0.690982	0.216082	-3.19778	0.00138488	0.00857766
cnc-2	1933.36	-0.113438	0.30577	-0.37099	0.710645	0.836697
chil-14	6.87316	0.480419	0.438194	1.09636	0.27292	0.458439
hacd-1	277.362	-0.747547	0.167936	-4.45139	8.53167e-06	0.000117342
fpn-1.2	204.838	-0.446829	0.226046	-1.97672	0.0480732	0.137233
pqn-54	9.96306	-0.0621015	0.427605	-0.145231	0.884529	0.944795
tag-304	80.1812	0.454062	0.202925	2.23758	0.0252485	0.0844306
unc-60	1486.8	0.447633	0.147125	3.04255	0.00234585	0.0132276
C38C3.4	11.8181	-0.564031	0.387254	-1.45649	0.145258	0.299544
C38C3.10	7.5966	-0.549911	0.428849	-1.2823	0.199739	0.372389
oac-31	125.661	-0.495999	0.279293	-1.77591	0.0757483	0.191678
oac-32	46.6366	-0.973709	0.347825	-2.79942	0.00511939	0.0247896
F52F10.2	3.79853	0.751504	0.477917	1.57246	0.115844	0.254999
cdc-25.2	192.95	0.768983	0.177444	4.33367	1.46643e-05	0.000190554
F16B4.7	18.9457	-1.46409	0.408336	-3.5855	0.000336434	0.00269548
F16B4.4	218.383	-0.536126	0.217243	-2.46786	0.0135922	0.0525425
F16B4.2	12.7511	-0.684066	0.390947	-1.74977	0.0801581	0.19906
nhr-178	32.1938	-1.15424	0.299664	-3.85177	0.000117265	0.00112296
nhr-177	63.2135	-0.598195	0.233469	-2.5622	0.010401	0.0433117
nhr-179	14.4107	-0.535213	0.371484	-1.44074	0.149657	0.305039
nhr-117	23.6895	0.269101	0.368102	0.731049	0.464749	0.647542
nhr-110	14.4411	0.163261	0.365995	0.446074	0.655544	0.799548
nhr-237	8.32378	-0.682641	0.433238	-1.57567	0.115102	0.253964
nhr-238	74.7665	-1.56215	0.221483	-7.05312	1.74944e-12	1.1131e-10
K04F1.9	72.5105	-0.861113	0.257854	-3.33953	0.000839192	0.00570433
Y46H3C.5	57.6143	0.58412	0.288321	2.02594	0.0427711	0.125706
Y46H3C.7	44.5421	0.670176	0.346712	1.93295	0.0532428	0.148428
Y46H3C.6	8.05937	0.226912	0.394967	0.574508	0.565624	0.731968
gst-21	10.516	-0.384032	0.412455	-0.931088	0.351808	0.540846
nhr-256	284.14	0.0296874	0.131781	0.225278	0.821763	0.909462
clec-204	63.559	0.411315	0.241435	1.70363	0.08845	0.212748
clec-205	140.036	0.478735	0.267188	1.79175	0.0731723	0.186664
dhs-13	70.5783	0.108601	0.222104	0.488967	0.624865	0.778117
F36H9.4	81.6182	0.100532	0.250855	0.400758	0.688598	0.822324
F36H9.5	5.29825	-1.0506	0.471912	-2.22627	0.0259961	0.0860873
hsp-16.2	49.3808	-1.0383	0.267526	-3.88112	0.000103976	0.00101638
hsp-16.41	204.325	-1.32197	0.357011	-3.70287	0.000213173	0.00184276
srt-42	7.65246	0.863632	0.443035	1.94936	0.051253	0.144143
Y46H3A.4	36.4001	0.369352	0.279639	1.32081	0.186564	0.355935
Y46H3A.5	53.6072	-0.46265	0.472194	-0.979786	0.327192	0.516196
gly-7	883.033	-0.068167	0.0786076	-0.867182	0.385843	0.574655
mrpl-39	115.505	0.560109	0.204409	2.74015	0.00614121	0.0286191
Y32G9B.1	19.5285	-0.620671	0.376451	-1.64874	0.0992003	0.23031
T10B5.8	582.316	-4.00214	0.289585	-13.8203	1.92383e-43	3.88201e-40
T10B5.7	765.74	-0.246493	0.141924	-1.7368	0.0824219	0.202456
T10B5.3	321.115	0.423391	0.16265	2.60307	0.00923923	0.039511
knl-3	312.818	0.347669	0.155174	2.2405	0.0250584	0.0839539
T10B5.4	57.2337	0.638788	0.240069	2.66086	0.00779425	0.0346467
cct-7	1396.36	0.224061	0.13762	1.62812	0.1035	0.236752
oig-6	33.2283	0.183496	0.303852	0.603898	0.545911	0.715505
nphp-2	11.026	-0.568657	0.437923	-1.29853	0.194104	0.365735
T06A1.1	9.98858	0.117403	0.474692	0.247326	0.804656	0.898455
T06A1.5	241.629	-0.426333	0.196297	-2.17188	0.0298651	0.0956779
acs-3	37.3559	0.756736	0.349719	2.16384	0.0304766	0.0971811
T08B1.4	27.5431	-0.601546	0.34053	-1.7665	0.0773121	0.194241
T08B1.1	241.078	0.415913	0.204432	2.03447	0.0419038	0.123853
tnt-4	18.0088	-0.131693	0.399144	-0.329938	0.741447	0.857402
alh-5	24.8113	-0.723715	0.28748	-2.51744	0.011821	0.0474084
clec-206	51.3994	-4.22911	0.352086	-12.0116	3.08868e-33	2.42376e-30
F59A7.8	216.901	0.839546	0.196008	4.28323	1.84203e-05	0.000228635
F59A7.7	6.92343	0.368921	0.444723	0.829552	0.406792	0.59494
F59A7.2	47.763	0.270341	0.310597	0.870391	0.384087	0.572885
F59A7.5	29.5079	-0.652619	0.323986	-2.01434	0.0439736	0.128165
comt-4	286.925	-1.39711	0.273045	-5.11676	3.10836e-07	6.53357e-06
comt-3	164.909	1.01827	0.205279	4.96042	7.03396e-07	1.32121e-05
nhr-86	247.703	0.012061	0.120679	0.099943	0.92039	0.96636
lbp-9	930.817	0.107865	0.214595	0.502645	0.615214	0.77086
Y40B10A.9	88.5337	-0.00634449	0.257592	-0.02463	0.98035	0.993837
F36F12.4	7.79352	0.304415	0.421853	0.721614	0.470532	0.652654
ztf-28	78.9585	-0.243153	0.246402	-0.986813	0.323735	0.512583
F36F12.1	4.75486	0.444345	0.475658	0.934168	0.350217	0.538752
F22F7.4	21.3538	-0.152793	0.362237	-0.421803	0.673169	0.811306
ckb-4	317.632	0.0518629	0.157312	0.329683	0.74164	0.857402
F22F7.3	3.93758	0.424238	0.47597	0.891312	0.372762	0.561628
F22F7.6	4.24946	0.531756	0.479067	1.10998	0.267007	0.451998
F22F7.8	15.5611	0.958629	0.341368	2.8082	0.00498189	0.0243408
F22F7.2	58.87	-0.166178	0.20812	-0.79847	0.424598	0.611422
F22F7.1	939.166	-0.0421223	0.129715	-0.32473	0.745385	0.860458
F22F7.7	30.5726	0.0701643	0.254719	0.275458	0.782965	0.884679
C45H4.14	97.6734	0.294497	0.18549	1.58767	0.112361	0.249937
cyp-33C2	45.5842	-1.84618	0.264616	-6.9768	3.01984e-12	1.87909e-10
Y5H2B.3	17.8276	0.910918	0.349405	2.60706	0.00913237	0.0391962
nhr-13	93.0065	0.475437	0.187097	2.54112	0.0110497	0.0451743
cyp-32B1	594.945	-3.05584	0.223902	-13.6481	2.07277e-42	3.65973e-39
nhr-133	196.691	-0.58649	0.184141	-3.18501	0.0014475	0.0089089
nhr-184	9.12206	-0.771987	0.421525	-1.83141	0.0670387	0.175334
nstp-8	2.75879	0.286954	0.465143	0.616916	0.53729	0.707872
nhr-56	88.3234	-0.12192	0.245762	-0.496087	0.619833	0.77438
nhr-128	13.0667	-0.315583	0.403666	-0.781794	0.434336	0.620397
nhr-103	11.981	0.477337	0.387846	1.23074	0.218421	0.395437
nhr-18	24.7167	-0.428961	0.307386	-1.39551	0.162862	0.324003
nhr-134	89.9783	0.100393	0.2091	0.48012	0.631142	0.782556
nhr-96	14.0774	-0.333888	0.344188	-0.970075	0.332009	0.520607
cyp-33C4	136.838	1.15463	0.241631	4.7785	1.7661e-06	2.96978e-05
cyp-33C3	26.6214	-0.598142	0.355117	-1.68435	0.0921136	0.218894
cyp-33C5	17.029	-0.463689	0.326696	-1.41933	0.155803	0.313651
cyp-33C6	3.03887	0.467368	0.473784	0.986458	0.323908	0.512699
cyp-33C7	50.4879	-0.537059	0.273694	-1.96226	0.0497321	0.141001
F41B5.1	17.913	0.194989	0.307942	0.633201	0.526602	0.699413
nhr-182	95.4916	-0.782422	0.199659	-3.91879	8.89961e-05	0.00089344
nhr-183	70.5396	0.098844	0.274697	0.359829	0.718975	0.842223
nhr-59	32.1521	0.351487	0.307961	1.14133	0.253731	0.436748
fbxa-137	12.6491	-0.165759	0.458542	-0.361491	0.717732	0.841395
nhr-228	236.281	-0.730416	0.154848	-4.717	2.3935e-06	3.85939e-05
nhr-227	5.96854	-0.729627	0.45431	-1.60601	0.108271	0.243447
nhr-225	9.55786	0.671796	0.406238	1.6537	0.0981882	0.228599
nhr-115	67.5167	-0.404118	0.254621	-1.58714	0.112482	0.250125
nhr-226	54.6406	-0.0166286	0.265304	-0.0626775	0.950023	0.979454
Y19D10B.6	19.7233	0.605041	0.363359	1.66513	0.0958861	0.224913
pud-1.2	55.7702	2.13381	0.439451	4.85564	1.20001e-06	2.12142e-05
pud-2.2	68.4888	2.15644	0.447817	4.81546	1.46859e-06	2.5084e-05
pud-3	167.855	2.60658	0.463909	5.61874	1.92354e-08	5.4449e-07
pud-4	59.4137	2.82829	0.439966	6.42843	1.28932e-10	5.87473e-09
pud-2.1	38.2593	2.52517	0.428149	5.89789	3.68189e-09	1.22657e-07
pud-1.1	78.9415	1.69872	0.457997	3.70902	0.000208064	0.00180744
irld-30	5.35862	-0.565758	0.480292	-1.17795	0.238818	0.419461
srbc-15	19.9981	-1.4956	0.313981	-4.76335	1.90407e-06	3.14772e-05
irld-53	6.12106	-0.33949	0.454515	-0.746929	0.455107	0.638941
Y19D10A.11	11.6129	-0.871841	0.350437	-2.48787	0.0128511	0.0505069
F56A4.3	398.692	-1.65903	0.204563	-8.11012	5.05706e-16	5.95258e-14
gst-10	849.873	-1.11966	0.182281	-6.14249	8.12401e-10	3.10139e-08
Y45G12C.1	45.851	0.722442	0.340375	2.12249	0.033797	0.105243
C29G2.3	9.40411	1.40895	0.467361	3.0147	0.00257235	0.0142098
C29G2.6	39.0614	0.284455	0.205645	1.38323	0.166594	0.329018
C29G2.1	25.5049	0.986481	0.288762	3.41624	0.000634921	0.00452029
irg-3	561.646	-0.870591	0.158649	-5.48752	4.07606e-08	1.05641e-06
F53E10.6	102.125	0.268489	0.178711	1.50237	0.133003	0.281743
acr-17	11.269	-0.370502	0.393547	-0.941444	0.346477	0.534921
F53E10.1	101.117	-0.0561213	0.173147	-0.324124	0.745844	0.86055
W02H5.2	37.2907	0.0330664	0.256141	0.129094	0.897283	0.952798
W02H5.8	155.44	0.319254	0.231821	1.37716	0.168464	0.331515
angl-1	14.4586	-0.387107	0.383998	-1.00809	0.313409	0.501518
ndx-2	7.50733	0.01333	0.428081	0.031139	0.975159	0.991086
W02G9.4	66.8022	0.397979	0.262843	1.51413	0.129993	0.277238
kel-8	129.66	0.978554	0.21553	4.54023	5.61922e-06	8.19107e-05
Y45G12B.3	134.584	0.0278045	0.181211	0.153437	0.878053	0.940439
Y45G12B.2	174.994	0.161366	0.139035	1.16061	0.245799	0.427576
nuo-5	1191.19	0.0234229	0.118003	0.198495	0.842658	0.920403
C24B9.3	1365.65	-0.0562965	0.179997	-0.312763	0.75446	0.865207
dod-3	793.855	-1.36476	0.222209	-6.14179	8.15976e-10	3.10665e-08
R05D8.7	32.6421	-2.46296	0.338418	-7.27787	3.39144e-13	2.45662e-11
dhs-14	408.624	-0.506799	0.180178	-2.81277	0.00491165	0.0240475
R05D8.9	16.6472	-2.48027	0.408084	-6.07785	1.21803e-09	4.41146e-08
dhs-15	15.7326	-1.47318	0.418603	-3.51928	0.000432715	0.00331819
R05D8.11	3.32641	0.960037	0.470499	2.04047	0.0413038	0.122515
ketn-1	312.731	-0.854078	0.374633	-2.27977	0.0226211	0.0776862
F54E2.2	3.44781	0.653482	0.477214	1.36937	0.170884	0.335241
F54E2.1	2872.87	0.447098	0.208489	2.14447	0.0319952	0.101036
T03D3.5	41.0481	0.821445	0.270674	3.03481	0.00240686	0.013503
ugt-53	649.322	-1.71271	0.196456	-8.71806	2.83014e-18	4.54269e-16
folt-2	2298.77	1.17356	0.276158	4.2496	2.14155e-05	0.000259652
F37B4.10	740.189	0.259443	0.149126	1.73976	0.0819012	0.201492
ifc-1	24.9266	1.07271	0.38714	2.77085	0.00559096	0.0265721
C31B8.7	7.8518	-0.210212	0.45907	-0.457909	0.647018	0.794246
C31B8.8	171.952	-0.874306	0.234742	-3.72455	0.000195668	0.00171665
srh-87	9.7652	1.06674	0.44343	2.40565	0.0161436	0.0596466
asp-8	47.0491	-0.363748	0.275323	-1.32117	0.186445	0.355827
F59D6.7	33.2202	-0.609083	0.314889	-1.93428	0.0530788	0.14814
acs-21	24.7842	-0.414744	0.297157	-1.3957	0.162803	0.323978
cyp-33C9	79.8508	-0.71905	0.217073	-3.31248	0.000924712	0.00617029
Y73C8C.8	25.8285	1.54722	0.360918	4.2869	1.81187e-05	0.000225486
Y73C8C.3	17.8941	2.15089	0.390884	5.50263	3.74161e-08	9.78707e-07
clec-210	285.604	-0.869381	0.270826	-3.21011	0.00132684	0.00827446
tat-6	6.22882	-0.0177403	0.463416	-0.0382816	0.969463	0.987999
C36C5.5	6.61089	0.0644989	0.452521	0.142532	0.88666	0.946069
lag-2	10.7865	0.802962	0.438076	1.83293	0.0668135	0.174929
Y73C8B.3	330.262	-0.0781779	0.174957	-0.446839	0.654991	0.79908
Y73C8B.2	14.3295	0.728881	0.354263	2.05746	0.039642	0.118909
Y73C8B.1	29.9504	-0.181028	0.246226	-0.735209	0.462212	0.6455
Y73C8B.5	11.441	-1.0811	0.382279	-2.82804	0.00468334	0.0231382
K08D9.4	8.16168	-1.3735	0.428855	-3.2027	0.00136143	0.00845658
apx-1	174.064	0.0137642	0.181359	0.0758948	0.939503	0.974695
K08D9.9	244.467	1.83967	0.283247	6.49491	8.30822e-11	3.93804e-09
srt-63	4.58603	0.0409512	0.480337	0.0852551	0.932059	0.972041
T28A11.22	6.86537	-0.104856	0.458459	-0.228715	0.819091	0.907211
T28A11.17	8.27534	0.902538	0.439109	2.05538	0.039842	0.119357
T28A11.19	4.90215	1.5656	0.467076	3.35192	0.000802529	0.00549211
T28A11.3	6.78911	1.38099	0.472169	2.92478	0.00344698	0.0180242
fbxa-64	39.2631	-0.141935	0.25112	-0.565208	0.571932	0.737139
T28A11.2	59.1423	0.853224	0.238943	3.57083	0.000355849	0.00281905
F35F10.5	129.344	-0.837707	0.217657	-3.84875	0.00011872	0.00113382
F35F10.6	38.8538	-1.38553	0.336919	-4.11236	3.91633e-05	0.000437644
F35F10.4	10.9304	-0.982482	0.435082	-2.25815	0.0239361	0.080987
arrd-18	27.8091	-0.196918	0.298953	-0.658691	0.510094	0.68654
arrd-19	62.8755	0.651728	0.226488	2.87753	0.00400797	0.0203708
F35F10.1	672.686	-0.690878	0.227489	-3.03697	0.00238968	0.0134319
F35F10.13	4.50816	-0.0017675	0.478483	-0.00369398	0.997053	1
C17B7.5	33.9759	-1.69755	0.392185	-4.32844	1.50167e-05	0.000194241
C17B7.4	6.72345	0.405798	0.442191	0.917699	0.358777	0.547684
C17B7.10	14.8916	0.759926	0.396448	1.91684	0.0552589	0.152895
fbxa-65	49.1862	0.00456074	0.329693	0.0138333	0.988963	0.997294
C17B7.12	9.55264	1.49763	0.428094	3.49835	0.000468143	0.00353044
scrm-3	7.52527	0.0196627	0.425977	0.0461592	0.963183	0.985153
C04E12.5	82.5805	-1.02217	0.317622	-3.21818	0.00129008	0.00806659
C04E12.4	307.071	-0.657033	0.258102	-2.54563	0.010908	0.0448345
C04E12.2	30.115	-0.114727	0.298456	-0.384403	0.70068	0.829668
C04E12.10	4.88267	-1.11649	0.478988	-2.33093	0.0197569	0.0697493
arrd-21	5.94571	0.143891	0.479516	0.300076	0.76412	0.872318
T20D4.13	7.89693	-0.163997	0.451632	-0.363121	0.716515	0.840671
T20D4.15	8.58495	-0.0112485	0.457816	-0.0245699	0.980398	0.993837
T20D4.7	11.133	-0.200589	0.427565	-0.469144	0.638967	0.788245
arrd-22	25.2948	-0.214239	0.295627	-0.724691	0.468641	0.650827
T20D4.5	140.984	-1.61881	0.291618	-5.55111	2.83856e-08	7.63672e-07
T20D4.4	30.7297	-1.4744	0.290667	-5.07248	3.92669e-07	7.93483e-06
T20D4.3	42.1194	-2.01261	0.348961	-5.76743	8.04907e-09	2.52091e-07
T20D4.19	8.67359	0.434053	0.420679	1.03179	0.30217	0.490125
cfz-2	59.846	0.962161	0.279665	3.44041	0.00058084	0.00419875
slc-28.2	7.34401	0.304343	0.447368	0.680298	0.496316	0.675753
slc-28.1	5.25975	1.01898	0.469625	2.16978	0.0300235	0.0960764
gst-33	13.2615	-0.119351	0.354615	-0.336567	0.736444	0.853765
lys-7	2489.77	-0.082693	0.25507	-0.324197	0.745789	0.86055
ugt-64	1054.03	0.428037	0.174542	2.45234	0.014193	0.0541095
irg-1	6.55572	0.0350841	0.461871	0.0759608	0.93945	0.974695
T24A6.7	22.7888	0.019423	0.438329	0.0443114	0.964656	0.98574
nhr-221	10.7456	-0.0270715	0.446811	-0.0605882	0.951687	0.980423
nhr-93	29.7395	-0.905129	0.374798	-2.41498	0.0157361	0.058539
T24A6.20	110.904	0.583434	0.205397	2.84052	0.00450402	0.0224017
grl-32	11.0461	0.114449	0.425922	0.26871	0.788153	0.887843
T22F3.3	31320.3	-0.154222	0.177814	-0.867321	0.385766	0.574638
rpl-11.1	1939.29	0.318881	0.169945	1.87637	0.060604	0.16289
T22F3.2	342.872	-0.0907901	0.16632	-0.545876	0.585151	0.747187
T22F3.12	7.28051	0.316011	0.43344	0.729077	0.465954	0.648902
T22F3.8	17.3109	1.50527	0.42863	3.51182	0.000445047	0.00338627
T22F3.11	26.9463	0.6782	0.479617	1.41405	0.157349	0.316152
F59B1.2	92.5689	-0.394227	0.219175	-1.79869	0.0720684	0.184481
F59B1.8	60.5086	0.866152	0.254651	3.40133	0.000670581	0.00473125
F59B1.10	7.78469	0.39958	0.433203	0.922384	0.356328	0.545538
Y39H10B.2	100.422	-0.497294	0.162344	-3.06321	0.00218977	0.0125225
Y39H10B.3	8.18804	0.00222001	0.456977	0.00485804	0.996124	1
W08A12.4	16.6653	0.131369	0.446542	0.294193	0.768611	0.87556
W08A12.3	12.0034	0.131637	0.37378	0.352179	0.724704	0.846477
W08A12.2	317.512	-0.431918	0.20918	-2.06481	0.0389408	0.117204
unc-132	707.865	0.0986875	0.124928	0.789957	0.429553	0.61592
lin-40	1108.47	-0.0347784	0.144363	-0.240909	0.809625	0.901605
T27C4.1	28.7634	-0.356418	0.273433	-1.3035	0.192406	0.363478
hpo-36	24.1026	-0.591281	0.341918	-1.72931	0.0837539	0.204443
mtm-9	482.142	-0.0298094	0.14996	-0.198782	0.842433	0.920403
Y39H10A.6	368.847	0.0173271	0.181987	0.0952106	0.924148	0.968151
chk-1	725.921	-0.0656626	0.12951	-0.507007	0.61215	0.768588
oac-55	16.4574	-0.183808	0.403558	-0.455468	0.648772	0.795325
Y39H10A.1	5.2699	-0.492963	0.465242	-1.05958	0.289334	0.476711
R08E5.1	23.5767	-1.10524	0.359457	-3.07475	0.00210677	0.0121845
R08E5.3	257.957	0.15406	0.234735	0.656316	0.511621	0.687821
cysl-3	20.5855	0.0905488	0.312891	0.289394	0.77228	0.877671
R08F11.1	11.1527	-1.39926	0.400664	-3.49235	0.000478795	0.0035916
cyp-33C8	597.694	-0.677271	0.240861	-2.81188	0.00492529	0.0240976
R08F11.4	234.423	-0.0507163	0.416046	-0.121901	0.902978	0.956185
scl-12	17.0121	-1.48104	0.388208	-3.81507	0.000136147	0.00127187
H10D18.5	38.5323	0.231057	0.297444	0.776808	0.437272	0.622926
ugt-32	138.554	0.810705	0.318119	2.54844	0.0108207	0.0445734
btb-21	15.3408	0.148465	0.326023	0.455382	0.648835	0.795325
nhr-158	14.8162	0.684197	0.40418	1.6928	0.0904928	0.21617
C17E7.13	4.66131	0.23576	0.479232	0.491953	0.622753	0.776448
C17E7.9	189.289	0.295928	0.139369	2.12334	0.0337252	0.105066
C17E7.12	29.1713	0.973491	0.32629	2.98351	0.0028496	0.0154217
C17E7.4	300.45	0.160398	0.137398	1.16739	0.243051	0.424101
sre-9	6.79999	-0.245607	0.463437	-0.529969	0.596134	0.756481
nhr-284	8.9974	0.0366245	0.385899	0.094907	0.924389	0.96826
cyp-35A5	100.87	-1.35704	0.282956	-4.79595	1.61907e-06	2.74213e-05
cyp-35B1	242.734	-2.70812	0.202025	-13.4049	5.6608e-41	8.88431e-38
cyp-35B2	10.4991	-2.7105	0.42758	-6.33916	2.31022e-10	1.00098e-08
cyp-34A4	81.5564	-0.135339	0.305177	-0.443478	0.65742	0.800798
cyp-34A5	98.0525	-0.288555	0.288018	-1.00186	0.316409	0.504581
cyp-34A6	21.3345	-0.58409	0.347996	-1.67844	0.0932616	0.22073
cyp-34A7	19.3641	-0.831384	0.415438	-2.00122	0.0453686	0.131264
cyp-34A8	1011.52	-1.08898	0.224034	-4.86077	1.16928e-06	2.07749e-05
cyp-34A9	2245.65	-1.98223	0.203558	-9.7379	2.07809e-22	4.97509e-20
cyp-34A10	14.7585	-1.93602	0.388137	-4.98797	6.10167e-07	1.16625e-05
nlp-34	39.358	0.990031	0.331834	2.98351	0.00284959	0.0154217
nlp-31	1609.02	0.26545	0.216492	1.22614	0.220146	0.397177
nlp-30	62.1653	-0.0284713	0.330927	-0.0860351	0.931439	0.97161
nlp-29	890.088	-0.338315	0.23837	-1.41929	0.155815	0.313651
nlp-28	725.138	0.575563	0.287372	2.00285	0.0451934	0.130923
nlp-27	3306.26	0.102566	0.329945	0.310857	0.755909	0.865603
K09D9.12	27.309	1.38461	0.313329	4.41903	9.91434e-06	0.000134784
cyp-35A3	840.842	-3.58421	0.351513	-10.1965	2.05505e-24	5.80553e-22
K09D9.1	575.696	0.0771802	0.234837	0.328655	0.742417	0.857943
cyp-35A4	84.8911	-3.0372	0.440396	-6.89652	5.32927e-12	3.1762e-10
C49G7.7	133.456	-0.40788	0.240162	-1.69835	0.0894414	0.214529
C49G7.12	314.111	0.487485	0.243509	2.00192	0.0452933	0.131127
C49G7.10	841.892	0.372147	0.201644	1.84557	0.0649554	0.171302
irg-2	154.3	-0.186615	0.213744	-0.873078	0.382621	0.571363
phat-3	37.5989	0.0242155	0.316161	0.0765924	0.938948	0.974667
C49G7.3	244.377	-0.265816	0.296722	-0.89584	0.370338	0.559143
otpl-2	13.9393	-0.42309	0.418068	-1.01201	0.311533	0.499799
nhr-181	123.346	-0.149691	0.200252	-0.747512	0.454754	0.638612
phat-5	174.36	3.89004	0.383021	10.1562	3.10948e-24	8.61203e-22
phat-4	11.1542	0.838711	0.441618	1.89918	0.0575414	0.157041
nhr-57	128.251	-0.45289	0.220625	-2.05276	0.0400961	0.119889
lgc-29	12.8693	-0.0970133	0.35325	-0.274631	0.7836	0.884797
Y45G5AL.1	438.023	0.0746013	0.119086	0.626449	0.531021	0.703561
Y45G5AM.6	25.6926	-0.267498	0.29715	-0.90021	0.368009	0.556723
Y45G5AM.5	14.382	0.331761	0.396103	0.837561	0.402277	0.590756
Y45G5AM.3	98.1534	-0.253335	0.192393	-1.31676	0.187919	0.357538
Y45G5AM.7	849.807	0.670193	0.115034	5.82606	5.67506e-09	1.81358e-07
coh-4	385.955	0.224708	0.113646	1.97726	0.0480122	0.137233
Y45G5AM.2	2142.09	-0.11914	0.169468	-0.703026	0.482039	0.663562
Y45G5AM.9	504.811	0.0221537	0.11038	0.200705	0.84093	0.919645
nhr-114	71.8599	0.725815	0.25909	2.8014	0.00508816	0.0246977
H43I07.3	405.423	0.387175	0.146729	2.63871	0.00832233	0.0364392
rpac-40	440.372	0.337068	0.138008	2.44238	0.0145909	0.0553131
H43I07.1	154.686	0.283842	0.122547	2.3162	0.0205475	0.0718934
nlp-9	12.6518	-0.263751	0.343611	-0.767587	0.442732	0.627745
nlp-13	13.8093	-0.832177	0.329823	-2.5231	0.0116325	0.0468383
ZC132.3	13.5155	0.058769	0.384201	0.152964	0.878427	0.940645
ZC132.4	14.6724	0.843179	0.440365	1.91473	0.0555269	0.153337
R02D1.2	90.7611	-0.869027	0.19347	-4.49179	7.06275e-06	9.97614e-05
nhr-125	39.9433	-0.63403	0.31452	-2.01586	0.0438141	0.127919
D2063.1	24.6988	-1.21122	0.402944	-3.00592	0.00264782	0.0145169
irld-1	9.39052	-0.408056	0.423159	-0.96431	0.334891	0.523487
glrx-3	458.091	0.23592	0.116697	2.02165	0.0432123	0.126633
figl-1	338.006	0.0798942	0.113337	0.704927	0.480856	0.662577
hpo-18	127.355	0.431015	0.270881	1.59116	0.111573	0.248772
mcm-7	3850.1	0.269761	0.110523	2.44076	0.0146562	0.055516
F32D1.3	54.7016	-0.267538	0.3329	-0.803656	0.421595	0.608464
grl-13	3.77555	-1.05799	0.474131	-2.23142	0.0256533	0.085279
F32D1.11	44.9839	0.36201	0.22836	1.58526	0.112907	0.250598
F32D1.5	2256.89	0.206873	0.109681	1.88613	0.0592771	0.160002
fipp-1	2121.42	0.303504	0.133986	2.26519	0.0235013	0.0799536
neg-1	1226.33	0.197229	0.0756798	2.6061	0.0091579	0.0392644
F32D1.7	648.649	0.207869	0.140986	1.47439	0.140375	0.292621
F13A2.4	11.8959	0.782728	0.391932	1.9971	0.0458144	0.132445
grl-5	50.9819	1.1921	0.479774	2.4847	0.012966	0.0508169
skr-14	67.4128	1.6863	0.297521	5.66783	1.44621e-08	4.21191e-07
skr-7	154.131	1.68032	0.25436	6.60606	3.94676e-11	2.01957e-09
Y47D7A.13	30.764	1.92049	0.43447	4.42031	9.85607e-06	0.00013412
rft-1	138.242	-0.330074	0.223627	-1.476	0.139943	0.292044
rft-2	544.61	-0.307867	0.124575	-2.47134	0.0134608	0.0521914
gnrr-5	26.9913	-0.921323	0.302441	-3.04629	0.00231685	0.013085
T08H10.1	630.47	-0.599531	0.134472	-4.4584	8.2572e-06	0.000114346
unc-62	438.032	0.476286	0.18095	2.63214	0.00848487	0.0370132
T28F12.1	33.6692	-0.0364831	0.255433	-0.142828	0.886426	0.946016
sos-1	144.512	-0.209631	0.281307	-0.745204	0.456148	0.639958
Y61A9LA.5	12.8401	-1.04627	0.366693	-2.85327	0.00432719	0.021682
Y61A9LA.7	14.1398	-0.600654	0.34423	-1.74492	0.0809983	0.200117
sut-2	141.95	0.221596	0.194965	1.13659	0.255708	0.43928
Y61A9LA.3	226.918	0.26708	0.136495	1.95671	0.0503818	0.142443
Y61A9LA.1	451.66	-0.0883074	0.166861	-0.529229	0.596647	0.75686
Y61A9LA.11	126.996	0.0563643	0.170019	0.331517	0.740254	0.856776
Y61A9LA.10	964.415	-0.126178	0.143421	-0.879772	0.378983	0.567649
F54D11.4	109.538	-0.195315	0.176895	-1.10413	0.269536	0.45497
sumv-2	770.301	0.268774	0.199543	1.34695	0.177997	0.34446
pmt-2	2717.96	0.160139	0.182034	0.879724	0.379009	0.567649
F54D11.3	60.0685	0.446294	0.246419	1.81112	0.0701222	0.180876
soc-1	61.011	-0.192821	0.212078	-0.909196	0.363247	0.552181
F41F3.3	66.5875	2.0944	0.463014	4.52339	6.0856e-06	8.78928e-05
col-139	205.905	-3.37394	0.410798	-8.21314	2.15477e-16	2.6238e-14
srx-74	6.94996	-0.660901	0.434558	-1.52086	0.128295	0.274502
srx-77	11.4141	-1.01821	0.394375	-2.58183	0.00982778	0.0414628
K03B4.9	6.33232	0.269587	0.467682	0.576432	0.564323	0.730888
K03B4.4	8.26255	-0.332736	0.448534	-0.74183	0.458191	0.641676
taf-10	136.165	0.271269	0.203365	1.3339	0.182236	0.349739
K03B4.2	580.145	-0.0249309	0.122311	-0.203831	0.838485	0.918502
K03B4.1	443.159	-0.143776	0.0971075	-1.48059	0.138716	0.290338
cpg-8	199.366	0.640088	0.168041	3.80913	0.000139459	0.00129596
ZC266.1	33.1304	-0.933485	0.258698	-3.6084	0.00030809	0.00250967
oac-24	17.0211	-0.825075	0.41653	-1.98083	0.0476103	0.136326
prx-6	331.406	-0.805173	0.199164	-4.04277	5.28243e-05	0.000566979
F39G3.5	25.9836	0.14225	0.314281	0.452621	0.650821	0.796241
F39G3.4	5.36336	0.328146	0.479901	0.683779	0.494114	0.673814
tig-2	194.529	-0.656329	0.198602	-3.30475	0.000950608	0.006298
F39G3.3	296.726	-0.429992	0.147504	-2.91512	0.0035555	0.0184706
F39G3.2	17.2132	0.302231	0.353538	0.854877	0.392619	0.581559
ugt-61	460.216	-0.908117	0.162969	-5.57233	2.51353e-08	6.89392e-07
C18G1.6	8.7665	-0.229258	0.451466	-0.507808	0.611588	0.768088
hil-4	11618.9	0.0978406	0.0980106	0.998265	0.318151	0.506524
pgl-3	1623.17	0.414631	0.124622	3.3271	0.00087754	0.00591643
elt-7	301.33	0.0661053	0.151601	0.436048	0.662802	0.804556
R02F11.1	6.8221	1.34066	0.46281	2.89679	0.00377004	0.0193572
R02F11.3	74.0653	-0.282059	0.204725	-1.37775	0.168282	0.331287
R02F11.4	600.997	-0.533032	0.111868	-4.76485	1.88999e-06	3.14071e-05
adss-1	1635.37	-0.31501	0.0768316	-4.1	4.13147e-05	0.000458421
hsp-6	1103.31	-0.0284246	0.171233	-0.166	0.868157	0.934258
C37H5.5	527.087	0.231786	0.142986	1.62104	0.105009	0.238619
C37H5.14	15.0626	-0.0442338	0.339653	-0.130232	0.896383	0.95239
nas-9	334.336	-1.14461	0.181031	-6.32274	2.56966e-10	1.10323e-08
C37H5.3	1064.91	-0.0122819	0.146678	-0.0837334	0.933268	0.972401
C37H5.2	198.15	-0.88105	0.185657	-4.74557	2.07923e-06	3.40709e-05
nex-4	10.6732	-0.704254	0.429961	-1.63795	0.101433	0.233535
C37H5.13	779.387	-0.517873	0.142868	-3.62483	0.000289152	0.00238567
srd-32	17.4427	-0.759166	0.38621	-1.96568	0.0493355	0.140073
T19H12.6	4.91548	-0.123257	0.478331	-0.257682	0.796652	0.893506
nhr-220	8.96406	0.105144	0.450993	0.233138	0.815654	0.904894
T19H12.3	48.3877	-0.546869	0.283021	-1.93225	0.0533281	0.148554
ugt-12	1642.24	0.251161	0.232931	1.07826	0.280917	0.467369
T19H12.2	1399.23	0.243948	0.145535	1.67622	0.0936959	0.221387
ugt-11	140.17	-0.51934	0.221304	-2.34672	0.0189393	0.0675548
ugt-9	209.883	3.59968	0.368001	9.78169	1.34933e-22	3.40345e-20
ugt-8	170.71	-0.962705	0.32033	-3.00536	0.00265269	0.014523
ugt-14	112.338	-1.00977	0.304905	-3.31175	0.000927148	0.00617694
ugt-13	70.9997	-1.56624	0.276886	-5.65664	1.54369e-08	4.45903e-07
C02E7.7	33.2283	2.38187	0.398032	5.98413	2.1755e-09	7.45849e-08
C02E7.6	58.1996	2.62188	0.419929	6.24362	4.27565e-10	1.74491e-08
C02E7.10	18.9057	-0.139067	0.467394	-0.297537	0.766056	0.873752
catp-2	5.45821	-0.403614	0.475601	-0.84864	0.396081	0.584603
tam-1	1630.9	-0.0497393	0.129111	-0.385245	0.700056	0.829403
F26G5.1	351.686	0.46445	0.126014	3.6857	0.000228079	0.00195368
ncx-8	25.2274	-0.250219	0.371876	-0.672857	0.501038	0.6788
ncx-9	5.10967	0.0310116	0.480281	0.0645697	0.948517	0.978842
ugt-7	64.1169	-0.0144924	0.248873	-0.0582321	0.953564	0.981426
srr-6	150.847	-0.440244	0.376453	-1.16945	0.242221	0.423333
srr-4	155.644	0.894764	0.193431	4.62575	3.73253e-06	5.72443e-05
cpt-4	90.2655	0.963979	0.286724	3.36204	0.000773693	0.00532574
swt-7	65.4197	0.567864	0.224583	2.52853	0.0114542	0.0463716
K11D12.13	1348.92	1.82802	0.247208	7.39468	1.4175e-13	1.1062e-11
K11D12.6	31.9372	2.26755	0.342546	6.6197	3.59928e-11	1.85547e-09
K11D12.7	111.243	0.185636	0.213754	0.86846	0.385142	0.574033
K11D12.11	53.1074	-0.454852	0.2244	-2.02697	0.0426653	0.125473
K11D12.8	7.17969	-0.642951	0.433828	-1.48204	0.138329	0.28977
K11D12.9	8.11034	0.219833	0.417756	0.526224	0.598733	0.758621
pqn-51	4769.76	-0.13041	0.0973388	-1.33975	0.180325	0.347347
K11D12.12	77.9904	-0.582239	0.232901	-2.49994	0.0124214	0.0492151
cwp-4	17.3137	-0.899199	0.410314	-2.19149	0.0284165	0.0920604
mlk-1	184.915	-0.608029	0.175592	-3.46274	0.000534703	0.00391533
Y58A7A.1	43.7992	-0.290505	0.264587	-1.09796	0.272224	0.458084
Y58A7A.2	65.4264	-1.10273	0.378896	-2.91037	0.00361001	0.0186919
Y58A7A.3	216.484	-0.16016	0.234756	-0.682243	0.495086	0.674638
Y58A7A.4	24.0717	0.459625	0.439468	1.04587	0.295622	0.483182
Y58A7A.5	28.3106	0.696566	0.352534	1.97589	0.0481677	0.137448
glb-32	8.20325	-0.361062	0.429801	-0.840066	0.400871	0.589578
unc-46	9.88015	-0.891442	0.419784	-2.12357	0.0337058	0.105029
ugt-63	1959.99	-1.60837	0.222436	-7.23071	4.80481e-13	3.3598e-11
C04F5.8	345.514	-0.0573289	0.101603	-0.564246	0.572587	0.737331
C04F5.9	242.042	0.568945	0.109682	5.18723	2.13446e-07	4.6743e-06
sid-1	606.748	-0.585386	0.190534	-3.07235	0.0021238	0.0122594
F14F9.5	38.9175	-0.427743	0.303848	-1.40775	0.159204	0.318702
F14F9.8	7.31132	-0.424416	0.438034	-0.968909	0.33259	0.521056
F14F9.4	52.1105	-0.294652	0.318193	-0.926015	0.354438	0.543823
F14F9.3	12.6939	0.172525	0.465569	0.370568	0.71096	0.836859
F14F9.6	5.60508	-0.206929	0.478447	-0.432503	0.665376	0.806179
ugt-51	52.0813	-1.25345	0.258091	-4.85661	1.19412e-06	2.11365e-05
C03A7.12	18.9487	-1.20527	0.320532	-3.76022	0.000169766	0.00153027
C03A7.13	11.5824	-0.434038	0.359476	-1.20742	0.227271	0.405328
abu-8	50.3808	-1.5024	0.305226	-4.92225	8.55569e-07	1.56947e-05
Y47A7.1	413.722	0.0330071	0.119349	0.276561	0.782118	0.884203
Y49G5B.1	80.3504	-0.358424	0.267047	-1.34217	0.17954	0.346401
C52A10.1	217.116	-0.422295	0.174112	-2.42542	0.0152905	0.0574016
C52A10.2	49.5736	-1.91987	0.235446	-8.1542	3.51505e-16	4.20764e-14
C52A10.3	137.517	0.668755	0.206596	3.23703	0.00120783	0.00764705
B0238.15	24.6578	0.202331	0.296082	0.683359	0.49438	0.673916
B0238.1	291.17	-0.91873	0.184954	-4.96735	6.78736e-07	1.27999e-05
B0238.13	6.46851	-0.0214552	0.471046	-0.0455479	0.963671	0.985437
B0238.12	772.457	0.885923	0.24388	3.63262	0.000280561	0.00232293
B0238.11	453.456	0.357584	0.110174	3.24563	0.0011719	0.00748333
B0238.10	246.33	-0.125805	0.118753	-1.05939	0.289424	0.476803
B0238.9	712.021	-0.182992	0.141936	-1.28926	0.197308	0.369675
Y49G5A.1	9.47332	-0.460523	0.446291	-1.03189	0.302123	0.490122
ncx-2	32.2061	0.197001	0.362024	0.544166	0.586327	0.748002
C10G8.4	5619.41	-0.0799636	0.245973	-0.325091	0.745112	0.860283
ceh-34	61.7059	0.654046	0.34102	1.91791	0.0551225	0.152629
C10G8.8	188.925	-0.00583985	0.132708	-0.0440051	0.9649	0.98581
T09D3.3	4.98736	0.554505	0.476287	1.16423	0.244333	0.425549
C35A11.2	4.52922	-0.575488	0.476552	-1.20761	0.227198	0.405249
C35A11.4	95.7736	-0.0602374	0.273228	-0.220466	0.825509	0.91203
F08F3.4	2532.22	-0.31834	0.24146	-1.3184	0.187371	0.356928
F08F3.10	27.8479	-0.00633781	0.297321	-0.0213164	0.982993	0.994826
F08F3.6	3307.84	0.395051	0.11093	3.56126	0.000369079	0.00290593
cyp-14A5	974.34	0.794578	0.253187	3.13831	0.00169925	0.0101833
rhr-1	572.209	0.713343	0.132427	5.38671	7.17609e-08	1.75671e-06
F08F3.8	12.7143	-0.271844	0.384034	-0.707863	0.47903	0.661312
acl-6	821.801	0.175421	0.13056	1.3436	0.179077	0.345838
snpc-1.3	81.2638	0.934404	0.22889	4.08232	4.4588e-05	0.00048974
glc-3	3.85752	0.499135	0.477596	1.0451	0.295977	0.483651
ZC317.6	6.43509	0.015085	0.47019	0.0320828	0.974406	0.990774
ZC317.7	1658.28	0.0234454	0.141551	0.165632	0.868447	0.934258
grl-18	9.91097	-0.623278	0.408368	-1.52627	0.126944	0.272297
T05C3.6	134.272	-0.0237676	0.19292	-0.1232	0.901949	0.955526
T05C3.2	23.8241	-0.439015	0.345791	-1.26959	0.204229	0.377534
dnj-19	849.51	0.283635	0.104687	2.70935	0.00674145	0.0309568
nhr-47	1154.83	-0.348357	0.185574	-1.87718	0.0604932	0.162663
hpo-15	2048.72	-0.921715	0.147981	-6.22862	4.70567e-10	1.89366e-08
mms-19	705.939	-0.199892	0.115291	-1.7338	0.0829528	0.203175
C24G6.2	154.941	-0.557364	0.146021	-3.81701	0.000135076	0.00126438
grl-1	46.2282	-1.45878	0.319171	-4.57053	4.86503e-06	7.18062e-05
C24G6.8	641.515	-0.0537466	0.13435	-0.40005	0.68912	0.822808
syp-2	1691.03	-0.101586	0.123262	-0.824146	0.409857	0.597485
cft-1	45.3095	-0.676371	0.405367	-1.66854	0.095209	0.223839
ugt-48	33.5508	-0.391948	0.265893	-1.47408	0.14046	0.292712
C18C4.5	304.095	-0.217028	0.141376	-1.53511	0.124757	0.268667
klc-2	351.515	0.0989775	0.115553	0.856553	0.391692	0.580468
pas-6	743.008	0.273395	0.125575	2.17715	0.0294694	0.094668
vps-37	198.088	0.35026	0.157273	2.22709	0.0259414	0.0859744
CD4.3	205.498	-0.0736058	0.12447	-0.591352	0.554285	0.722591
crn-2	101.734	0.100808	0.146883	0.686313	0.492516	0.672153
zhit-1	752.616	0.173019	0.129751	1.33347	0.182378	0.349774
CD4.10	56.3492	0.0977131	0.247231	0.39523	0.692673	0.82482
CD4.8	133.018	0.304672	0.143571	2.1221	0.0338291	0.105304
CD4.1	54.6343	0.0406221	0.232925	0.1744	0.861551	0.930915
M03E7.4	15.3072	0.988378	0.466997	2.11645	0.0343062	0.106441
M03E7.2	29.6023	-0.178886	0.306446	-0.583743	0.559393	0.727095
memb-2	279.632	0.350428	0.139112	2.51903	0.011768	0.0472626
acy-4	36.3312	-0.127494	0.28645	-0.445085	0.656258	0.799905
C14C11.4	47.6031	0.888499	0.271787	3.2691	0.0010789	0.00700663
hex-2	120.906	-0.263764	0.176606	-1.49352	0.135302	0.285159
mut-14	295.741	0.129653	0.157972	0.820734	0.411798	0.599222
C14C11.2	2738.57	0.163415	0.139504	1.1714	0.241439	0.422552
C14C11.1	24.7834	-0.335806	0.282273	-1.18965	0.234183	0.413924
C14C11.7	63.4059	0.12682	0.229872	0.551698	0.581155	0.743754
pqn-13	31.0594	0.0205251	0.343107	0.0598212	0.952298	0.980557
F25B4.5	1096.4	0.270356	0.133728	2.02168	0.0432095	0.126633
hmgs-1	149.343	0.0250947	0.142465	0.176146	0.860179	0.930182
F25B4.4	7.11809	0.449019	0.41847	1.073	0.28327	0.470064
F25B4.7	355.968	-0.163019	0.172863	-0.943048	0.345656	0.534213
F25B4.8	35.9254	-0.784425	0.223255	-3.51358	0.000442115	0.00337379
clec-1	2866.84	-0.573753	0.15455	-3.7124	0.0002053	0.00179004
F25B4.2	149.655	0.389779	0.16638	2.34271	0.0191445	0.0681835
gcst-1	1221.45	-0.330907	0.15731	-2.10353	0.0354192	0.108973
K09H11.9	5.38902	-0.132189	0.451205	-0.292969	0.769546	0.875967
rga-3	799.496	-0.755535	0.148007	-5.10473	3.31261e-07	6.91147e-06
K09H11.1	196.089	-0.315512	0.213757	-1.47603	0.139935	0.292044
K09H11.11	5.15125	-0.844975	0.433146	-1.95078	0.0510826	0.143917
C53A3.1	6.12041	-0.172864	0.46566	-0.371222	0.710472	0.836563
C53A3.2	603.293	-0.0536254	0.236283	-0.226954	0.820459	0.908476
F44E7.2	333.073	0.0406567	0.164055	0.247824	0.80427	0.898262
F44E7.3	5.34902	-0.0222708	0.46711	-0.0476779	0.961973	0.984836
F44E7.4	6237.07	0.408114	0.134734	3.02904	0.00245335	0.0136862
F44E7.17	49.5665	-0.311081	0.235763	-1.31946	0.187014	0.356488
F44E7.5	1223.44	-0.101661	0.123912	-0.820425	0.411974	0.599354
F44E7.7	14.0367	0.212156	0.433145	0.489804	0.624272	0.777826
nhr-142	63.2173	-1.33975	0.238089	-5.62709	1.83271e-08	5.21915e-07
F44E7.9	129.083	0.157186	0.180314	0.871732	0.383355	0.572156
ZC250.2	37.5183	-0.559068	0.277052	-2.01792	0.0435999	0.127531
nstp-3	17.6105	1.3032	0.472452	2.75839	0.00580873	0.0273768
cyn-17	58.1576	1.84369	0.377358	4.88579	1.03017e-06	1.8466e-05
ZC250.4	512.412	-0.553032	0.161717	-3.41976	0.000626775	0.00447485
let-418	3604.73	-0.0867675	0.153401	-0.565625	0.571649	0.736929
col-140	26519.1	-1.57614	0.341896	-4.60999	4.02698e-06	6.08353e-05
F26F12.3	1112.15	-0.0540941	0.182248	-0.296816	0.766607	0.874239
F26F12.8	6.60415	-0.0917461	0.407267	-0.225273	0.821767	0.909462
F26F12.5	7.09109	-0.227817	0.408608	-0.557546	0.577155	0.740504
F26F12.4	4.95121	-0.143941	0.474771	-0.303179	0.761753	0.870179
C02G6.1	10.5442	-0.420509	0.452334	-0.929642	0.352557	0.541701
C04E6.7	58.3748	-0.111628	0.210739	-0.529701	0.596319	0.75658
C04E6.13	8.08814	-0.439545	0.431266	-1.0192	0.308109	0.49672
C04E6.11	3704.24	0.537215	0.165753	3.24105	0.00119091	0.00756837
C04E6.12	4.32212	-0.14048	0.48042	-0.29241	0.769973	0.876027
galt-1	32.2948	0.224579	0.349585	0.642415	0.520604	0.694843
M03F8.3	1131.2	0.281093	0.0890167	3.15775	0.00158991	0.00966167
pst-1	460.095	-0.325791	0.130898	-2.48889	0.0128143	0.0503902
M03F8.1	5.93324	0.0252834	0.475021	0.0532259	0.957552	0.983079
pcm-1	953.633	-0.0807871	0.235525	-0.343008	0.731592	0.85059
mcp-1	74.8005	-0.629446	0.245156	-2.56753	0.0102426	0.0427817
acy-2	9.39529	-0.274859	0.429648	-0.63973	0.522348	0.696054
dhs-16	4.8936	0.315968	0.480141	0.658073	0.510491	0.686928
C10F3.7	64.8032	2.87916	0.421396	6.83242	8.34941e-12	4.79412e-10
fut-8	43.981	-0.297145	0.250792	-1.18483	0.236086	0.416111
cpg-4	8234.02	-0.0652549	0.140764	-0.463575	0.642952	0.791158
anr-32	6.70742	0.0825817	0.456373	0.180952	0.856405	0.927876
fos-1	167.505	-0.409399	0.232267	-1.76262	0.0779646	0.195276
rpt-2	1667.57	0.306549	0.102057	3.0037	0.00266721	0.0145843
aps-1	162.273	0.0647665	0.196852	0.32901	0.742148	0.857773
F29G9.2	1445.79	-0.278856	0.108212	-2.57694	0.00996784	0.0419409
dhs-17	727.901	0.0262901	0.127559	0.206101	0.836712	0.918017
F29G9.7	344.028	1.13047	0.147318	7.67371	1.67086e-14	1.50325e-12
F29G9.1	6.3203	0.144122	0.459859	0.313406	0.753972	0.864998
cpi-2	2794.19	-0.121736	0.113551	-1.07209	0.283682	0.470361
R01B10.3	184.528	-0.0769888	0.197866	-0.389095	0.697206	0.827357
R01B10.4	209.057	-0.840091	0.138796	-6.05269	1.42451e-09	5.04289e-08
jamp-1	469.465	-0.373669	0.163863	-2.28038	0.0225854	0.0776014
R01B10.6	336.497	0.233599	0.103267	2.26208	0.0236923	0.0804455
srd-20	4.71887	-1.66911	0.475647	-3.50913	0.000449567	0.0034111
Y38A10A.2	10.6557	0.150804	0.42907	0.351467	0.725238	0.84689
fbxa-214	24.7473	-1.8215	0.403883	-4.50997	6.48355e-06	9.25053e-05
Y38A10A.7	166.453	0.204268	0.191806	1.06497	0.286888	0.474118
smut-1	936.341	-0.280805	0.0850987	-3.29975	0.000967703	0.00639114
crt-1	3387.03	0.310458	0.112056	2.77057	0.00559588	0.0265866
atf-8	41.189	0.337833	0.347425	0.972393	0.330855	0.519605
F17A9.2	525.95	0.0884076	0.129234	0.68409	0.493918	0.673677
F17A9.4	677.902	-0.330488	0.22135	-1.49306	0.135422	0.285318
F17A9.5	168.406	-1.35159	0.208078	-6.49559	8.27072e-11	3.93347e-09
fbxa-178	5.41295	-0.00838909	0.460273	-0.0182264	0.985458	0.996034
ceh-49	85.871	0.689996	0.213317	3.2346	0.00121812	0.00770529
ttn-1	544.664	-0.619551	0.28881	-2.14518	0.0319381	0.100945
exp-2	26.8634	-0.198647	0.312421	-0.635833	0.524885	0.69792
W06H8.2	119.119	-0.1277	0.202724	-0.62992	0.528747	0.701338
rme-1	4593.47	-0.137732	0.133568	-1.03118	0.302458	0.490412
W06H8.5	210.294	-0.22256	0.243915	-0.912449	0.361532	0.550463
K08B12.3	14.2321	0.0126815	0.381511	0.0332402	0.973483	0.990133
dmd-7	176.94	-0.251994	0.213841	-1.17842	0.238631	0.419289
mrck-1	1578.36	-0.334357	0.162693	-2.05515	0.0398649	0.119363
K08B12.1	37.053	1.89623	0.446116	4.25052	2.13271e-05	0.000258802
F31F7.2	12.8039	-0.749726	0.416151	-1.80157	0.0716131	0.183615
F31F7.1	858.468	-0.701544	0.117326	-5.97946	2.23884e-09	7.63854e-08
fil-2	7.83381	-0.532837	0.45694	-1.1661	0.243575	0.424658
K12B6.11	10.0211	0.91301	0.451967	2.02008	0.0433749	0.126978
K12B6.9	76.6483	0.00125326	0.196258	0.00638577	0.994905	1
sago-1	346.948	-0.31151	0.124599	-2.50011	0.0124156	0.0492151
K12B6.8	41.0813	1.82953	0.255169	7.16988	7.50649e-13	5.12218e-11
T28C12.4	687.818	-1.57366	0.269995	-5.82849	5.5932e-09	1.79555e-07
T28C12.2	5.5724	-0.582738	0.468517	-1.24379	0.213576	0.389483
F13H6.1	94.1147	-0.307715	0.258729	-1.18933	0.234308	0.413924
F13H6.3	202.374	-1.64596	0.162226	-10.1461	3.4485e-24	9.36733e-22
F57F4.1	3.74687	0.466881	0.458734	1.01776	0.308791	0.497227
gfi-1	417.18	-0.157	0.278111	-0.564522	0.572399	0.737291
F57F4.4	1235.15	0.0949577	0.256953	0.369553	0.711715	0.83733
T05H4.7	9.37334	0.507051	0.462131	1.0972	0.272553	0.4583
T05H4.10	340.53	0.0788773	0.11036	0.714727	0.474778	0.656701
T05H4.11	715.384	-0.113887	0.0787167	-1.44679	0.147955	0.302746
atp-4	560.697	0.160899	0.130398	1.2339	0.217239	0.393599
alh-4	873.714	-0.492664	0.126615	-3.89106	9.98084e-05	0.000982435
gad-1	1154.16	0.0926109	0.109464	0.846041	0.39753	0.586251
erfa-1	1074.9	0.64516	0.112707	5.72423	1.03907e-08	3.13607e-07
hpo-19	1673.77	-0.118274	0.0774852	-1.5264	0.126909	0.272265
T05H4.15	7.82812	-0.71114	0.406974	-1.74738	0.0805711	0.199626
acl-8	11.7244	-0.0935258	0.376736	-0.248253	0.803939	0.898033
acl-9	1314.91	-0.316127	0.0794496	-3.97897	6.92145e-05	0.000713074
unc-83	273.167	-0.139437	0.184334	-0.756435	0.449388	0.633304
lec-10	1135.38	0.132059	0.162308	0.813637	0.415853	0.602886
cpt-6	147.497	0.479152	0.164757	2.90823	0.00363476	0.0187993
dgtr-1	289.76	0.062826	0.140398	0.447487	0.654524	0.798773
W01A11.1	1122.12	-1.90655	0.118964	-16.0263	8.37674e-58	3.94405e-54
moc-2	34.1247	0.460742	0.248292	1.85565	0.063504	0.168228
W01A11.7	9.16456	-0.187972	0.416056	-0.451795	0.651417	0.796715
ubh-3	282.892	0.453036	0.119585	3.78839	0.000151625	0.00139059
ubh-2	176.613	0.155457	0.143973	1.07976	0.28025	0.466808
ubh-1	58.5775	0.327833	0.203686	1.6095	0.107507	0.242209
dpy-11	520.989	-0.0571992	0.102857	-0.556103	0.57814	0.740853
mdh-1	1354.59	0.0789492	0.146676	0.538257	0.590399	0.751654
F46E10.3	6.93709	-0.78289	0.428502	-1.82704	0.0676939	0.176644
F46E10.2	29.8359	1.70721	0.32583	5.23959	1.60934e-07	3.62552e-06
acs-1	5972.12	-0.403454	0.213456	-1.8901	0.0587445	0.15899
F46E10.17	5.72777	0.236049	0.479295	0.492492	0.622372	0.776247
hpo-26	114.53	-0.526008	0.294718	-1.78478	0.0742963	0.188849
dre-1	268.489	0.189202	0.172186	1.09882	0.271846	0.457776
lipl-4	103.663	0.207032	0.328147	0.630911	0.528099	0.70061
spp-20	11.6565	0.87256	0.465431	1.87473	0.0608294	0.163287
spp-19	5.80832	-1.13318	0.458511	-2.47144	0.0134568	0.0521914
K04A8.1	43.8339	-0.515262	0.272007	-1.8943	0.0581854	0.15793
K04A8.10	12.7164	-0.115345	0.36299	-0.317763	0.750665	0.862567
fut-2	10.2459	0.918012	0.465937	1.97025	0.0488101	0.138888
EGAP9.3	190.669	-1.10811	0.196102	-5.65068	1.59812e-08	4.59744e-07
ZK1055.5	7.24944	-0.438536	0.411853	-1.06479	0.286972	0.474203
ZK1055.2	17.3444	-1.67247	0.369544	-4.52577	6.01762e-06	8.7089e-05
hcp-1	2804.23	0.0249452	0.116668	0.213814	0.830692	0.914531
ZK1055.6	110.485	-0.330718	0.176528	-1.87346	0.0610054	0.163573
ZK1055.7	145.776	-0.1853	0.177505	-1.04391	0.296525	0.484434
gon-14	1653.9	-0.130389	0.149614	-0.871503	0.383479	0.572282
cpr-4	8479.21	0.0691742	0.177721	0.38923	0.697106	0.827309
ppt-1	94.3037	1.05881	0.269185	3.93341	8.37508e-05	0.000847407
scd-2	19.9317	-0.3263	0.429819	-0.759157	0.447759	0.631827
T10H9.1	4.87383	-0.493177	0.443143	-1.11291	0.265749	0.45055
T10H9.8	14.8656	-0.00236181	0.325362	-0.00725902	0.994208	1
syx-18	710.078	-0.304826	0.0943926	-3.22934	0.00124077	0.0078136
snb-1	564.928	0.188965	0.123109	1.53494	0.124799	0.268717
pmp-5	432.392	0.776067	0.236347	3.28359	0.00102493	0.00670237
str-180	7.55749	-0.50124	0.449919	-1.11407	0.26525	0.449952
K11G9.2	24.0314	0.162639	0.279682	0.581513	0.560895	0.728206
K11G9.1	7.27767	-0.666459	0.443748	-1.50189	0.133127	0.281794
egl-46	43.2845	1.01615	0.432836	2.34766	0.0188917	0.0674704
K11G9.5	97.5994	-0.150127	0.19621	-0.765137	0.44419	0.628927
mtl-1	4097.69	-1.85274	0.232552	-7.96701	1.62554e-15	1.70079e-13
W02F12.8	13.6451	-1.00313	0.376636	-2.66339	0.0077358	0.0344695
W02F12.2	12.7729	-0.0370791	0.351404	-0.105517	0.915966	0.964085
W02F12.3	1679.84	0.219463	0.109282	2.00823	0.044619	0.12952
W02F12.4	673.292	-0.123676	0.0923542	-1.33915	0.180522	0.347566
dlst-1	1072.05	0.111779	0.110533	1.01127	0.311886	0.499977
sna-1	2039.82	0.675103	0.111365	6.06205	1.34401e-09	4.78189e-08
W02F12.1	9.92142	0.584408	0.367959	1.58824	0.112231	0.249727
ZC487.1	16.4375	-0.691297	0.371723	-1.85971	0.0629265	0.167263
grl-9	4.63208	0.475645	0.478242	0.994571	0.319945	0.508635
T25F10.3	37.401	0.186988	0.313469	0.596513	0.550833	0.719319
dbl-1	16.824	0.240419	0.325656	0.738261	0.460356	0.643496
bbs-8	24.2792	-0.0932338	0.388171	-0.240188	0.810185	0.90173
T25F10.6	5351.26	-0.61423	0.198928	-3.0877	0.00201712	0.0117589
ZC404.16	7.64216	0.206506	0.432076	0.477939	0.632693	0.78365
spn-4	6659.63	-0.317772	0.115461	-2.75221	0.00591944	0.0277597
spe-39	579.402	-0.0867022	0.116498	-0.744239	0.456732	0.640458
gck-2	1090.65	-0.330586	0.157213	-2.10279	0.0354844	0.109126
dmsr-12	8.86299	1.49617	0.463568	3.22752	0.0012487	0.00785652
dmsr-16	11.7678	-0.0594166	0.416362	-0.142704	0.886524	0.946016
col-142	1002.16	-2.63336	0.323574	-8.13835	4.00694e-16	4.75614e-14
T15B7.14	24.4042	-0.983662	0.400358	-2.45695	0.0140121	0.0536516
col-143	27010.5	-0.626284	0.259776	-2.41086	0.0159151	0.0590028
T15B7.15	37.5843	-0.760976	0.268182	-2.83753	0.00454636	0.022564
hpo-8	390.539	0.213551	0.12631	1.69068	0.0908974	0.216792
lgc-54	15.5539	0.598755	0.368164	1.62633	0.10388	0.237177
T15B7.1	1644.52	0.192069	0.159869	1.20142	0.229588	0.408224
gpa-10	10.5742	-0.301767	0.414692	-0.727688	0.466805	0.649618
frpr-18	4.87437	-0.0427592	0.453018	-0.0943872	0.924802	0.968477
unc-70	251.972	0.66297	0.222928	2.97392	0.00294022	0.0158091
K11C4.2	13.3531	0.0569942	0.386765	0.147361	0.882847	0.944069
odc-1	435.977	-0.251117	0.137375	-1.82796	0.067555	0.176348
unc-68	368.056	-0.182293	0.259383	-0.702794	0.482184	0.663631
Y57E12B.10	22.888	-0.0688593	0.388801	-0.177107	0.859424	0.92965
srg-31	19.7241	0.608531	0.447339	1.36034	0.173724	0.339022
mec-1	21.0119	-0.351241	0.34602	-1.01509	0.310063	0.49878
ptr-15	37.0167	-0.705855	0.277572	-2.54296	0.0109919	0.0450031
nhr-161	32.5634	0.391286	0.272757	1.43456	0.151414	0.307729
nhr-163	11.1147	0.227212	0.396114	0.573604	0.566236	0.732627
nhr-139	8.29871	0.104231	0.44467	0.2344	0.814675	0.904447
nhr-140	13.5643	-0.559973	0.384687	-1.45566	0.145487	0.299891
nhr-162	5.80372	-0.241504	0.465779	-0.518496	0.604112	0.762973
nhr-107	29.9798	-0.232686	0.312418	-0.744792	0.456398	0.640181
nhr-42	36.426	0.549971	0.258103	2.13082	0.0331044	0.103726
C33G8.4	67.9344	-0.278718	0.259427	-1.07436	0.282661	0.469551
C33G8.3	510.097	4.03298	0.304321	13.2524	4.37185e-40	5.61385e-37
C33G8.2	285.593	2.33825	0.200615	11.6554	2.15361e-31	1.38272e-28
F20A1.6	12.2913	0.699096	0.371418	1.88224	0.0598037	0.161115
twk-11	46.4963	1.3226	0.417964	3.1644	0.00155405	0.00947799
tofu-2	1855.56	0.472815	0.124076	3.81068	0.000138587	0.00128889
F20A1.1	45.6629	-0.399859	0.257772	-1.55121	0.12085	0.262536
F20A1.10	24.356	-0.248127	0.320004	-0.775388	0.438111	0.623696
mdt-6	491.713	-0.0188987	0.115883	-0.163084	0.870452	0.93556
Y57E12AL.6	258.262	0.471547	0.182392	2.58535	0.00972792	0.0411152
Y57E12AL.1	4054.73	-0.0379232	0.105592	-0.359148	0.719485	0.84268
Y57E12AM.1	403.158	-0.178596	0.152761	-1.16912	0.242354	0.423485
F27B10.1	24.5038	-0.306225	0.335738	-0.912095	0.361719	0.550529
npa-1	7165.25	-1.28734	0.214242	-6.00882	1.86882e-09	6.42264e-08
mys-1	598.226	-0.247218	0.0961154	-2.57209	0.0101086	0.0423816
VC5.2	165.186	-0.186119	0.196792	-0.945767	0.344267	0.532907
nhr-286	87.1626	-0.298355	0.220586	-1.35256	0.176197	0.34215
nhr-135	66.0526	-0.813874	0.287967	-2.82627	0.00470933	0.0232422
odr-2	35.0494	0.150884	0.25365	0.594851	0.551943	0.720203
ugt-40	28.3218	-1.48973	0.320965	-4.64141	3.46047e-06	5.35369e-05
ugt-37	49.4513	-3.43999	0.322891	-10.6537	1.67524e-26	5.91568e-24
fat-7	27.4446	1.79621	0.406938	4.41396	1.01494e-05	0.000137187
F10D2.10	76.7604	1.63145	0.228795	7.1306	9.99326e-13	6.62699e-11
ugt-39	162.226	0.87716	0.20834	4.21023	2.55108e-05	0.000301651
ugt-41	3524.03	-2.14517	0.197409	-10.8666	1.66277e-27	6.71045e-25
ugt-36	40.0186	-1.05635	0.349756	-3.02024	0.00252575	0.0139962
lgc-39	22.877	-0.0457978	0.387435	-0.118208	0.905903	0.957991
cpsf-2	864.259	0.0398665	0.0985296	0.404615	0.685761	0.82027
pitr-5	31.2427	0.602137	0.417095	1.44364	0.148839	0.303984
F09G2.8	1263.33	-0.224504	0.0753976	-2.97759	0.00290521	0.01566
attf-2	1607.34	0.381126	0.0859436	4.43461	9.22405e-06	0.000126372
F09G2.2	693.707	0.0830851	0.125352	0.662816	0.507448	0.684415
F09G2.1	322.668	-0.790789	0.217066	-3.64308	0.000269393	0.00225026
soap-1	2065.91	-0.461792	0.197732	-2.33544	0.0195206	0.0691394
C13F10.5	228.301	-0.139278	0.153157	-0.909383	0.363148	0.55209
C13F10.6	599.448	-0.168026	0.0977132	-1.71958	0.0855081	0.207455
C13F10.2	17.5639	1.48366	0.346374	4.2834	1.84059e-05	0.000228635
C13F10.7	580.311	0.336703	0.174639	1.92799	0.0538562	0.1497
C13F10.1	35.6212	-0.149904	0.289188	-0.518361	0.604206	0.763023
fkb-3	69.5042	-0.454581	0.228791	-1.98688	0.0469352	0.135022
gei-6	978.891	0.100775	0.115379	0.873425	0.382431	0.571363
C05C8.2	215.584	0.274233	0.166668	1.64538	0.0998908	0.231304
C05C8.5	558.697	0.277239	0.111006	2.4975	0.0125073	0.0494307
hpo-9	924.165	0.435629	0.12473	3.49258	0.000478384	0.0035916
hyls-1	1479.95	0.332536	0.106905	3.11058	0.00186719	0.0110121
C05C8.1	235.892	-0.202678	0.153818	-1.31764	0.187623	0.35707
C05C8.7	408.402	-0.425733	0.155233	-2.74255	0.00609647	0.028436
C05C8.8	13.3153	-0.385296	0.409389	-0.941149	0.346628	0.535096
C13A2.3	6.49233	-0.293221	0.470493	-0.62322	0.53314	0.705112
lmd-4	5.74942	1.09241	0.474937	2.30013	0.0214411	0.074485
F10G2.4	261.232	-0.247106	0.133481	-1.85124	0.0641353	0.169615
clec-7	167.571	0.898224	0.259671	3.45908	0.000542018	0.00396069
F10G2.1	57.9356	0.474604	0.272239	1.74334	0.0812746	0.20056
nhr-263	19.8962	-0.505659	0.348383	-1.45145	0.146655	0.301354
nhr-148	8.09988	-0.592436	0.426741	-1.38828	0.165051	0.32684
nhr-147	15.4448	-0.486092	0.379779	-1.27993	0.200568	0.37332
tag-293	4.41601	0.375796	0.472478	0.795373	0.426397	0.613216
cyp-35A1	73.7091	-3.43112	0.428124	-8.01432	1.10749e-15	1.18509e-13
cyp-35A2	5114.26	-2.75502	0.250434	-11.001	3.78006e-28	1.72237e-25
C03G6.5	9.06922	0.1652	0.421859	0.391599	0.695354	0.826132
srj-14	13.0475	0.612695	0.424005	1.44502	0.148453	0.3034
C03G6.17	14.2727	-0.753797	0.398848	-1.88993	0.0587668	0.159019
srp-6	368.412	-0.657992	0.162054	-4.06031	4.90067e-05	0.000530843
fbxa-105	73.3243	-0.19912	0.22577	-0.881962	0.377798	0.566496
gst-41	15.6551	-0.842476	0.411328	-2.04819	0.0405418	0.120813
R13D7.2	20.3679	-0.458835	0.424426	-1.08107	0.279666	0.466219
str-41	7.38877	-0.811326	0.454629	-1.78459	0.0743275	0.188895
F18E3.11	363.126	-0.836046	0.293264	-2.85083	0.00436055	0.0218337
F18E3.12	297.071	-1.46958	0.314098	-4.67872	2.88667e-06	4.56598e-05
F18E3.13	276.364	-0.836572	0.314746	-2.65793	0.00786232	0.0348487
srw-69	6.50593	-0.734577	0.48019	-1.52976	0.126075	0.270805
srw-71	8.33194	-0.833621	0.46097	-1.80841	0.0705434	0.181597
ddo-2	153.743	-0.802406	0.237837	-3.37376	0.000741487	0.00514669
F25E5.8	104.706	-0.486564	0.221949	-2.19223	0.0283628	0.0919284
F25E5.16	4.11379	-0.422617	0.480176	-0.88013	0.378789	0.56756
F25E5.7	9.27588	-0.495049	0.447615	-1.10597	0.268739	0.453934
nhr-141	6.19858	0.441457	0.463672	0.952089	0.341052	0.529465
F25E5.5	28.9826	-0.0107008	0.31478	-0.0339946	0.972881	0.989769
F25E5.4	16.9256	-0.594456	0.417381	-1.42425	0.154373	0.311904
try-8	7.8328	-0.50291	0.430583	-1.16797	0.242817	0.423818
F25E5.2	8.72403	-0.684406	0.391551	-1.74793	0.0804755	0.199621
F25E5.1	326.187	0.0776247	0.149656	0.518688	0.603978	0.76294
C18B10.6	11.3504	-0.610552	0.436516	-1.39869	0.161905	0.32269
str-31	23.8135	0.624752	0.426465	1.46496	0.142933	0.296291
srb-19	3.4265	0.555452	0.478976	1.15966	0.246185	0.42787
C54F6.15	32.6618	2.46347	0.367491	6.70349	2.03496e-11	1.10129e-09
C54F6.6	16.8932	1.41508	0.370284	3.82162	0.00013258	0.00124349
C54F6.18	18.2909	0.0705258	0.431306	0.163517	0.870112	0.93556
C54F6.5	8.0632	0.108059	0.397997	0.271508	0.786	0.886124
swt-2	2.86635	-0.721587	0.476402	-1.51466	0.129859	0.277078
C54F6.12	17.439	-0.242632	0.319457	-0.759512	0.447546	0.631624
nhx-3	136.715	-0.318202	0.251782	-1.2638	0.206302	0.380321
ftn-1	2574.49	-1.8703	0.249101	-7.5082	5.99477e-14	4.92303e-12
F19F10.3	16.2683	-0.503518	0.342834	-1.46869	0.141916	0.294875
ttr-10	14.2993	0.349603	0.361835	0.966195	0.333947	0.52234
ets-7	6.49214	1.83473	0.446425	4.10984	3.95935e-05	0.000442101
F19F10.13	32.3301	-0.665239	0.273731	-2.43027	0.0150876	0.0568147
F19F10.9	5836.33	0.079749	0.114408	0.697059	0.485766	0.666631
F19F10.12	3468.3	0.000388224	0.153011	0.00253722	0.997976	1
ets-6	3089.45	-0.266544	0.144625	-1.843	0.0653284	0.172157
F19F10.11	862.888	-0.23457	0.160134	-1.46484	0.142965	0.296314
C50E3.5	362.113	0.119807	0.141461	0.846925	0.397037	0.585768
C50E3.6	17.155	-0.448861	0.387872	-1.15724	0.247174	0.428385
C50E3.11	142.327	0.181401	0.186681	0.971718	0.331191	0.519915
folt-3	5.98745	-0.908766	0.46706	-1.94572	0.0516888	0.145063
C50E3.12	262.727	-0.0306674	0.103513	-0.296267	0.767026	0.874505
C50E3.13	1407.67	0.15655	0.0826297	1.8946	0.058145	0.15793
grsp-4	17.1972	0.373598	0.35965	1.03878	0.298907	0.487022
F07C4.12	6.13541	-0.00833152	0.468121	-0.0177978	0.9858	0.996034
C12D5.4	3.95784	1.02902	0.475877	2.16236	0.0305904	0.097515
C12D5.3	8.1515	0.222847	0.43299	0.514669	0.606784	0.764638
cyp-33A1	902.767	-1.05161	0.17701	-5.94098	2.83331e-09	9.57429e-08
nhr-94	96.848	-0.73476	0.202448	-3.62937	0.00028411	0.00234681
nhr-152	91.897	-0.750407	0.202016	-3.7146	0.000203527	0.00177787
C12D5.9	42.632	-0.415033	0.380592	-1.09049	0.275496	0.461173
ZK105.1	276.02	1.30377	0.240298	5.42563	5.77499e-08	1.45145e-06
ZK105.6	18.9401	-0.678874	0.390221	-1.73972	0.081909	0.201492
Y97E10C.1	63.6889	0.328697	0.28639	1.14773	0.251082	0.433251
clic-1	396.461	0.451996	0.125071	3.61392	0.000301607	0.00246397
T05B11.1	38.0241	0.240951	0.241212	0.998916	0.317835	0.506193
T05B11.4	47.2538	0.124169	0.265594	0.467517	0.64013	0.78906
hint-3	138.473	-0.0623829	0.1412	-0.441806	0.65863	0.801235
grl-10	284.158	-1.13857	0.199475	-5.70787	1.14399e-08	3.39472e-07
rpl-39	380.556	0.315523	0.237145	1.3305	0.183352	0.351357
rps-30	1013.66	0.25675	0.148479	1.72919	0.0837746	0.204443
C26F1.3	249.498	-0.262002	0.14949	-1.75264	0.0796646	0.198319
cyp-32A1	63.3752	-0.621717	0.214091	-2.90398	0.00368447	0.01898
C26F1.1	44.4538	2.30654	0.369585	6.24089	4.35094e-10	1.76601e-08
ZK742.7	7.57213	-0.328353	0.409708	-0.801431	0.422882	0.610007
ZK742.2	1360.29	0.212384	0.122548	1.73307	0.0830839	0.203319
xpo-1	1733.65	-0.155676	0.18864	-0.825257	0.409226	0.597264
ZK742.3	76.3796	-0.0875102	0.250803	-0.34892	0.727149	0.848001
ZK742.4	18.4166	-0.792606	0.355158	-2.2317	0.0256349	0.0852586
lbp-4	185.059	0.130023	0.22419	0.579967	0.561937	0.728987
mig-6	1160.72	0.0141428	0.249823	0.0566113	0.954855	0.981924
C37C3.7	46.2529	-0.104246	0.297743	-0.350121	0.726248	0.847317
ttr-33	461.601	-0.183659	0.188478	-0.974435	0.329841	0.518473
C37C3.12	5.51119	0.160847	0.472919	0.340116	0.733769	0.85186
tag-253	137.662	-0.239258	0.172794	-1.38464	0.166163	0.328351
C37C3.9	7741.89	-0.199519	0.107902	-1.84908	0.0644461	0.170213
anr-36	20.8419	-0.305065	0.36789	-0.829227	0.406976	0.595087
C37C3.2	875.249	0.2965	0.1019	2.90971	0.00361765	0.0187246
C37C3.1	435.205	-0.102986	0.0946974	-1.08753	0.276802	0.462482
C37C3.17	7.80083	0.110808	0.442333	0.250508	0.802194	0.896936
C37C3.10	16.0887	1.28285	0.448049	2.86318	0.00419409	0.0211426
nipi-4	36.5011	-0.0267779	0.335666	-0.0797755	0.936416	0.973853
F40A3.4	7.47478	0.0198578	0.383117	0.0518322	0.958662	0.98332
F40A3.3	211.167	-0.0296797	0.160491	-0.184931	0.853283	0.926199
F40A3.2	114.81	-0.533828	0.244133	-2.18663	0.0287695	0.0929906
F40A3.1	38.8701	0.399339	0.294197	1.35738	0.174659	0.340243
F40A3.6	36.9493	-0.690154	0.259706	-2.65744	0.00787371	0.0348859
F40A3.7	10.8439	0.270181	0.397386	0.679896	0.496571	0.675924
ncx-10	6.68198	-1.14644	0.471231	-2.43286	0.0149799	0.0564546
F26D11.13	5.02082	0.491155	0.475034	1.03394	0.301166	0.488962
F26D11.12	73.5915	-0.00869176	0.303897	-0.028601	0.977183	0.992215
F26D11.6	113.905	0.210746	0.271329	0.776716	0.437326	0.622926
che-7	7.56974	-0.462514	0.473191	-0.977436	0.328353	0.517229
let-413	341.376	0.0797848	0.124989	0.638334	0.523256	0.696785
F26D11.1	53.9853	-0.128753	0.243677	-0.528377	0.597238	0.757338
Y97E10AL.3	178.802	0.475138	0.20534	2.31391	0.0206727	0.0722266
Y97E10AL.2	3325.02	0.277697	0.11845	2.34443	0.0190563	0.067938
Y97E10AL.1	10.5952	0.590795	0.394663	1.49696	0.134403	0.283901
Y97E10AR.2	15.4498	0.119463	0.41393	0.288605	0.772883	0.877994
Y97E10AR.1	41.0943	0.326817	0.278813	1.17217	0.241128	0.422362
Y97E10AR.3	393.406	-0.0598145	0.13479	-0.443762	0.657215	0.800687
Y97E10AR.4	584.936	0.216496	0.124863	1.73387	0.0829419	0.203175
Y97E10AR.7	274.25	-0.163547	0.15878	-1.03002	0.303	0.490699
rpb-9	325.427	0.103246	0.128951	0.800659	0.423329	0.610405
Y97E10AR.6	395.887	0.477609	0.128588	3.71425	0.00020381	0.00177925
sptl-2	265.415	0.492516	0.217088	2.26873	0.0232845	0.0793472
ech-3	359.983	-0.247447	0.130456	-1.89679	0.057856	0.157551
F43H9.3	852.4	-0.140919	0.1206	-1.16848	0.242612	0.423751
F43H9.4	430.674	-1.07055	0.176959	-6.04971	1.45103e-09	5.11117e-08
oma-2	4533.68	0.00960363	0.125414	0.0765757	0.938961	0.974667
vars-1	646.012	0.100611	0.132301	0.760467	0.446976	0.631227
ZC513.5	480.07	0.022395	0.0945197	0.236935	0.812708	0.903115
ZC513.14	10.2185	0.749723	0.441388	1.69856	0.0894021	0.214471
ZC513.7	280.484	0.0727407	0.148058	0.491299	0.623215	0.776818
col-43	162.224	1.2009	0.219541	5.47003	4.49971e-08	1.15561e-06
sth-1	97.5188	0.0595531	0.32017	0.186005	0.852441	0.925801
ZC513.2	4.83617	0.351797	0.477104	0.73736	0.460904	0.643943
ZC513.1	24.5306	1.27887	0.310474	4.11908	3.80391e-05	0.000427789
str-144	16.739	-1.61781	0.340426	-4.75233	2.0109e-06	3.29895e-05
catp-3	2679.8	-1.56193	0.213482	-7.31643	2.54661e-13	1.88329e-11
myo-5	126.478	-0.684834	0.278262	-2.46111	0.0138507	0.0532211
D1014.5	27.2128	0.897327	0.479569	1.87111	0.0613297	0.164162
spr-1	447.511	-0.135275	0.111973	-1.2081	0.227007	0.405063
snap-1	563.636	0.17707	0.130326	1.35868	0.174249	0.339813
D1014.4	231.087	0.0462012	0.158165	0.292108	0.770204	0.876148
D1014.2	29.2703	0.145868	0.258282	0.564764	0.572234	0.73726
sul-2	8.2179	0.265035	0.437945	0.60518	0.54506	0.71472
F20D6.5	13.2448	0.495437	0.41168	1.20345	0.228801	0.407132
srp-7	880.622	-0.119	0.0938481	-1.26801	0.204795	0.378185
srp-8	35.5481	-0.384528	0.275406	-1.39622	0.162648	0.323715
F20D6.10	8.68495	0.786086	0.453235	1.73439	0.0828494	0.203062
F20D6.11	122.036	-0.434561	0.160571	-2.70635	0.00680274	0.0311875
cri-2	85.3564	0.381208	0.216848	1.75795	0.0787556	0.196819
K07C11.4	569.325	-0.699329	0.184715	-3.786	0.000153094	0.00140146
K07C11.3	17.765	-0.399408	0.314737	-1.26902	0.204433	0.377763
K07C11.7	1756.77	1.06985	0.207478	5.15646	2.51661e-07	5.40231e-06
K07C11.8	43.6522	0.514797	0.282757	1.82064	0.0686621	0.178362
cogc-6	4254.91	-0.0687787	0.143332	-0.479855	0.63133	0.782721
air-1	1650.82	0.374937	0.0931203	4.02637	5.66444e-05	0.000601581
pax-1	5.38869	1.65162	0.47481	3.47849	0.000504241	0.00373683
K07C11.10	6.99334	0.424843	0.459672	0.92423	0.355367	0.544731
rol-3	108.343	-1.19854	0.332244	-3.60741	0.000309269	0.00251637
C16D9.3	8.50082	-0.459388	0.429213	-1.0703	0.284483	0.471357
C16D9.4	24.8493	0.11414	0.342771	0.332992	0.73914	0.856049
C16D9.5	5.88317	0.487264	0.474363	1.0272	0.304328	0.492442
C16D9.6	23.6413	0.515739	0.288174	1.78968	0.0735052	0.18731
C16D9.1	4.50921	1.27304	0.477372	2.66676	0.00765861	0.0342335
F21F8.5	5.772	0.62761	0.431182	1.45556	0.145515	0.299891
F21F8.6	12.9139	-0.167626	0.380268	-0.44081	0.659351	0.801629
asp-6	2880.41	0.95323	0.154288	6.17825	6.48177e-10	2.52218e-08
asp-12	113.307	0.52639	0.207498	2.53684	0.0111859	0.0456253
asp-5	1971.23	0.420668	0.1197	3.51436	0.00044081	0.00336929
asp-11	11.4354	0.195518	0.389193	0.502367	0.61541	0.770915
slc-17.5	14.3137	0.321028	0.377509	0.850385	0.395111	0.583923
W02D7.3	14.4008	-0.65928	0.347619	-1.89656	0.0578865	0.157573
W02D7.4	202.473	0.0419407	0.163863	0.255949	0.79799	0.894359
W02D7.5	64.125	-0.317098	0.208193	-1.52309	0.127736	0.273664
W02D7.6	895.5	0.277527	0.100313	2.7666	0.00566436	0.0268328
sel-9	330.066	0.336005	0.208616	1.61064	0.107258	0.2419
clec-218	2054.38	-1.14922	0.206658	-5.56099	2.68242e-08	7.27239e-07
tmd-2	57.9761	-0.686803	0.252552	-2.71945	0.006539	0.0301599
C08D8.1	13.0171	-0.481435	0.391034	-1.23118	0.218254	0.395236
mom-2	6561.93	0.0419849	0.103812	0.404432	0.685895	0.820298
F38E1.9	249.146	0.0995217	0.164447	0.605192	0.545052	0.71472
F52E1.5	10.0676	-0.221078	0.447827	-0.493669	0.62154	0.776029
F52E1.14	4609.48	0.496231	0.139012	3.56971	0.000357375	0.00282797
hsp-17	35.1874	-0.1611	0.273241	-0.58959	0.555466	0.723396
gcy-7	4.89688	-0.0850045	0.479729	-0.177193	0.859357	0.929648
pho-6	5.78564	0.390842	0.471634	0.828698	0.407275	0.595401
F52E1.9	22.8577	-0.159652	0.300693	-0.530947	0.595456	0.755871
F52E1.2	21.6494	-0.084192	0.340371	-0.247353	0.804635	0.898455
vha-18	1149.1	0.291887	0.0792516	3.68304	0.000230467	0.00197174
pos-1	4401.17	0.100505	0.112754	0.891365	0.372734	0.561628
lmd-3	2961.41	-0.610091	0.13175	-4.63065	3.64515e-06	5.61481e-05
T23B12.11	14.5572	0.362614	0.384211	0.943789	0.345277	0.533827
T23B12.6	1353.69	-0.373087	0.123378	-3.02394	0.00249504	0.0138586
dnj-22	315.76	0.204815	0.1478	1.38576	0.165822	0.327951
T23B12.4	3279.47	0.360166	0.148613	2.42351	0.0153712	0.0575603
mrps-2	219.408	0.238332	0.143212	1.6642	0.0960731	0.225121
mrpl-4	262.219	0.3732	0.123684	3.01738	0.00254973	0.0141047
phf-30	280.551	0.0758673	0.145983	0.519701	0.603272	0.762258
T23B12.8	91.9573	-0.113612	0.321422	-0.353468	0.723737	0.845837
T23B12.14	6.25795	0.126511	0.398628	0.317365	0.750967	0.862671
pxn-1	37.4224	-1.14351	0.338291	-3.38027	0.00072414	0.00505359
F45F2.9	156.742	-0.253561	0.199365	-1.27184	0.20343	0.376452
F45F2.10	2322.09	-0.259408	0.124016	-2.09173	0.0364623	0.111469
F45F2.11	278.238	-0.221969	0.160903	-1.37952	0.167734	0.330715
otpl-6	22.5817	-0.887614	0.40636	-2.18431	0.0289397	0.0933531
otpl-5	4.76144	-0.268105	0.476858	-0.562232	0.573958	0.738558
his-8	5.97321	0.0669227	0.454958	0.147096	0.883056	0.944129
his-7	10.4596	0.735239	0.427097	1.72148	0.0851642	0.206944
his-6	15.6069	-0.445173	0.340359	-1.30795	0.19089	0.361534
his-5	17.9524	0.297402	0.307431	0.967379	0.333355	0.521732
otpl-4	15.2494	-2.36552	0.410224	-5.7664	8.09814e-09	2.5279e-07
slc-17.8	9.73099	-1.25164	0.436785	-2.86557	0.00416265	0.0210141
asns-1	7.62547	-0.0627454	0.459054	-0.136684	0.89128	0.948778
acr-15	27.6905	0.317937	0.341848	0.930053	0.352344	0.541551
acr-16	23.3346	0.32966	0.316392	1.04193	0.297442	0.485539
F25G6.8	318.495	0.0957422	0.132262	0.723882	0.469138	0.651389
F25G6.9	3211.81	0.172735	0.188007	0.91877	0.358216	0.547231
symk-1	623.018	-0.100224	0.161028	-0.622403	0.533677	0.705558
F25G6.1	68.0381	0.0118518	0.264874	0.0447452	0.96431	0.98562
C10B5.1	128.955	0.45445	0.313029	1.45179	0.146561	0.301248
C10B5.3	47.8347	0.539077	0.266504	2.02277	0.0430968	0.126426
tag-196	396.839	0.473255	0.120417	3.93014	8.48969e-05	0.000857775
F41E6.15	192.324	-0.39352	0.269552	-1.45991	0.144316	0.298235
F41E6.5	379.551	-1.26657	0.164983	-7.67698	1.62885e-14	1.47484e-12
vps-60	163.199	-0.00650874	0.150075	-0.04337	0.965407	0.985862
smk-1	1934.31	-0.145283	0.146224	-0.993562	0.320436	0.508848
grd-5	506.283	-0.350988	0.206169	-1.70243	0.0886755	0.21309
F41E6.11	8.58549	0.735099	0.474257	1.55	0.121142	0.262724
F41E6.17	10.072	-0.774319	0.398299	-1.94406	0.0518876	0.145448
F41E6.12	61.4989	-0.13817	0.291416	-0.474131	0.635406	0.785499
atg-18	1130.84	-0.0810265	0.107194	-0.755883	0.449719	0.633581
oac-29	4.78915	1.021	0.47682	2.14126	0.0322527	0.101667
acd-4	5.21856	-0.860719	0.475599	-1.80976	0.0703332	0.181189
asp-13	1292.79	0.0547661	0.170836	0.320577	0.748531	0.861535
ZC190.4	33.8934	0.355991	0.327034	1.08854	0.276356	0.461969
cln-3.3	60.5202	1.1045	0.274087	4.02976	5.58332e-05	0.000594306
glr-5	129.601	0.122528	0.248595	0.492882	0.622096	0.776067
ZC196.5	132.99	-0.422542	0.182611	-2.3139	0.0206734	0.0722266
ZC196.4	12.8503	-0.0879881	0.374804	-0.234758	0.814397	0.90428
ZC196.3	5.86455	-0.360097	0.46544	-0.77367	0.439126	0.624638
ZC196.1	9.95843	-1.30478	0.370251	-3.52403	0.000425031	0.00326458
B0507.6	40.1492	-0.600442	0.287741	-2.08674	0.0369116	0.112463
B0507.10	19.9556	0.404035	0.325111	1.24276	0.213956	0.389765
B0507.8	10.823	0.23948	0.471811	0.507577	0.61175	0.768222
B0507.9	6.85872	0.458274	0.449986	1.01842	0.308479	0.497008
B0507.3	17.4966	0.42318	0.372658	1.13557	0.256136	0.439714
B0507.2	206.499	0.0905292	0.187522	0.482766	0.629262	0.781323
B0507.1	58.3277	1.46663	0.313571	4.67719	2.90839e-06	4.5952e-05
sup-37	135.177	0.087991	0.199391	0.441299	0.658997	0.801544
magu-2	72.463	0.721315	0.207384	3.47816	0.000504874	0.00373956
rpm-1	284.731	-0.90421	0.247653	-3.65111	0.000261106	0.00219531
F07B7.8	11.3158	-0.472752	0.424488	-1.1137	0.265408	0.4501
frpr-13	31.0859	-1.40456	0.270943	-5.18396	2.17219e-07	4.74957e-06
frpr-12	9.92	-0.982496	0.445675	-2.20451	0.0274884	0.089666
frpr-11	17.2755	-0.832861	0.352595	-2.36209	0.0181722	0.0653897
mod-1	10.7079	0.478498	0.413967	1.15589	0.247728	0.429186
ttr-47	152.515	0.156431	0.227113	0.688778	0.490963	0.670877
H14N18.4	31.4117	-0.578986	0.402275	-1.43928	0.150071	0.305748
unc-23	349.318	-0.231673	0.202061	-1.14655	0.251568	0.433818
T19A5.3	10.2781	1.82354	0.447153	4.0781	4.54047e-05	0.000496394
gck-1	2095.53	0.155139	0.186213	0.833128	0.404772	0.592846
T19A5.1	2485.37	-0.43684	0.166734	-2.61998	0.0087936	0.0381128
nhr-44	16.7959	0.510811	0.369713	1.38164	0.167082	0.32953
nhr-219	10.26	0.233465	0.417617	0.559042	0.576133	0.740009
nhr-194	26.4633	-0.372785	0.327205	-1.1393	0.254578	0.437725
nhr-195	10.5339	-0.124199	0.417262	-0.297652	0.765969	0.873723
nhr-143	18.7743	-0.0831912	0.374285	-0.222267	0.824106	0.910897
nhr-144	33.0858	-0.882901	0.276387	-3.19444	0.00140103	0.00866062
F59E11.7	178.985	-0.725278	0.236831	-3.06243	0.00219547	0.0125449
F59E11.5	5.87353	0.140713	0.418825	0.335971	0.736893	0.854145
F59E11.2	5.53314	-0.187607	0.480381	-0.390537	0.696139	0.826506
srx-2	3.85183	-1.71293	0.473804	-3.61528	0.000300022	0.00245386
C25E10.5	87.7226	-0.19146	0.213753	-0.895709	0.370408	0.559155
C25E10.4	138.875	-0.0255994	0.267287	-0.0957751	0.923699	0.967969
srsx-34	211.201	0.181749	0.294347	0.617464	0.536929	0.707804
C25E10.8	1713.95	-0.654204	0.181658	-3.60129	0.000316648	0.00256754
swm-1	953.932	-0.588071	0.139437	-4.21746	2.47066e-05	0.000293755
C25E10.10	252.688	0.375949	0.202718	1.85454	0.0636617	0.168551
C25E10.13	5.39462	-1.14014	0.450111	-2.53302	0.0113086	0.0459529
C25E10.12	98.0472	-0.766423	0.186705	-4.105	4.04314e-05	0.000450035
fip-2	122.785	-0.152695	0.216224	-0.706187	0.480072	0.662265
T27E4.5	7.02157	0.806004	0.478161	1.68564	0.0918661	0.218379
T27E4.7	28.8678	-0.213798	0.31344	-0.682102	0.495175	0.674674
T27E4.1	37.6875	-0.111168	0.304031	-0.365647	0.714628	0.839428
F21C10.10	90.401	1.32052	0.193349	6.82971	8.50858e-12	4.84611e-10
F21C10.9	86.3927	2.80292	0.360402	7.77721	7.41392e-15	7.07578e-13
F21C10.18	22.0774	0.80568	0.394201	2.04383	0.04097	0.121806
pqn-31	217.687	-0.208853	0.327213	-0.63828	0.523291	0.696785
F21C10.7	148.864	-0.0813174	0.285148	-0.285176	0.775509	0.879418
F21C10.11	243.715	-0.461683	0.29412	-1.56971	0.116483	0.255684
F21C10.4	68.7007	-1.0176	0.329666	-3.08675	0.00202357	0.0117868
F21C10.17	8.03673	-0.695183	0.439493	-1.58178	0.113699	0.251645
F21C10.3	88.7481	-0.0201215	0.219644	-0.0916095	0.927008	0.970202
B0222.1	15.4297	-0.269154	0.420013	-0.640823	0.521638	0.695513
pitr-3	114.659	-0.989275	0.270506	-3.65713	0.000255058	0.00215601
tag-38	22.446	-0.299785	0.302557	-0.99084	0.321764	0.510378
B0222.5	57.4136	-0.548	0.216722	-2.52859	0.0114522	0.0463716
col-144	49.9626	-0.0782971	0.401049	-0.19523	0.845213	0.921475
col-145	6.3568	0.32999	0.479673	0.687948	0.491486	0.671266
col-10	40.6314	1.37886	0.402452	3.42615	0.000612193	0.00438056
B0222.11	6.78178	-0.207543	0.475919	-0.436089	0.662772	0.804556
gad-3	114.473	-0.335386	0.258288	-1.29849	0.194118	0.365735
spas-1	825.357	0.0832714	0.115536	0.720738	0.471071	0.653109
ptr-1	57.7763	-0.500481	0.26371	-1.89784	0.0577166	0.157353
C24B5.1	16.9775	-0.318313	0.325298	-0.978525	0.327815	0.516785
C24B5.4	149.599	-0.864971	0.225668	-3.83293	0.000126624	0.00119636
asp-2	1179.58	0.522868	0.134306	3.89312	9.89638e-05	0.000976844
inx-10	29.0399	0.112073	0.271896	0.412191	0.6802	0.816186
mdt-27	595.447	-0.17171	0.108406	-1.58395	0.113206	0.250908
tag-232	847.569	-0.260206	0.10796	-2.4102	0.0159437	0.0590314
grd-6	8.95334	0.786688	0.472969	1.6633	0.0962531	0.225281
F07C3.2	6.00935	-0.169097	0.461812	-0.36616	0.714246	0.839188
F07C3.3	7.07137	-0.407078	0.452709	-0.899203	0.368544	0.557295
glo-4	356.234	-0.275384	0.144404	-1.90704	0.0565149	0.155177
aat-2	57.366	-0.704447	0.236927	-2.97326	0.00294652	0.0158189
ptd-2	10.6631	-0.192545	0.432171	-0.445528	0.655938	0.799762
F07C3.9	5.69491	-0.220209	0.453948	-0.485097	0.627608	0.78016
nhr-36	12.4603	-0.391102	0.410276	-0.953266	0.340456	0.528956
slc-17.7	234.355	-0.0179079	0.131616	-0.136062	0.891773	0.94923
lron-2	17.8057	0.757752	0.417302	1.81584	0.0693956	0.179657
F44A2.5	78.8579	-0.527705	0.243308	-2.16887	0.0300922	0.0962747
F44A2.3	827.294	-0.78598	0.228855	-3.4344	0.000593867	0.00427978
F44A2.7	7.14217	-2.03303	0.411593	-4.93941	7.83578e-07	1.4525e-05
tag-153	2567.82	0.222738	0.13122	1.69744	0.0896133	0.214832
acl-14	1046.35	0.0523957	0.108227	0.484127	0.628296	0.780397
K07B1.4	208.34	-0.292296	0.11981	-2.43966	0.0147012	0.055597
ucp-4	217.13	-0.150524	0.165663	-0.908618	0.363552	0.552466
coq-6	360.637	0.000296594	0.112268	0.00264183	0.997892	1
K07B1.8	104.809	-0.0481762	0.304414	-0.158259	0.874253	0.937933
tos-1	501.509	0.378016	0.16792	2.25117	0.024375	0.0821122
K07B1.7	1275.33	0.107955	0.103196	1.04612	0.295508	0.483107
try-5	14.2897	-0.56648	0.384272	-1.47416	0.140437	0.292707
ttr-40	11.6945	-0.0525946	0.393028	-0.133819	0.893546	0.950316
ttr-49	400.855	0.145032	0.215032	0.674466	0.500015	0.678366
gpa-3	6.89146	0.0389932	0.448345	0.0869713	0.930694	0.971511
E02C12.6	17.987	-0.463534	0.401374	-1.15487	0.248144	0.429592
E02C12.8	53.9995	-0.27288	0.228538	-1.19402	0.232469	0.411843
E02C12.10	9.48409	1.60968	0.462562	3.47992	0.000501568	0.00372288
E02C12.12	5.62051	-1.44404	0.464633	-3.10792	0.0018841	0.0110933
hum-2	2422.54	-0.44684	0.12817	-3.48632	0.000489724	0.00364839
trpp-4	163.89	0.0759702	0.156074	0.486756	0.626431	0.779383
F36D4.5	861.922	-0.0117005	0.128507	-0.0910498	0.927453	0.970202
H24G06.1	240.589	-0.303678	0.167207	-1.81617	0.0693437	0.179589
flp-6	107.718	0.156528	0.247628	0.632108	0.527317	0.700036
nas-3	831.929	-2.47667	0.234039	-10.5823	3.60063e-26	1.21093e-23
K06A4.10	10.0794	-0.0115401	0.416907	-0.0276803	0.977917	0.992676
K06A4.7	183.535	0.208724	0.188101	1.10964	0.267154	0.452194
K06A4.15	6.96783	0.220745	0.416727	0.529711	0.596312	0.75658
gsnl-1	247.414	0.167555	0.229206	0.731026	0.464763	0.647542
haao-1	32.9167	0.163998	0.34992	0.468673	0.639303	0.788411
acs-14	470.402	0.124311	0.127942	0.971617	0.331241	0.519922
F11A3.2	137.256	0.658802	0.161767	4.07254	4.65036e-05	0.000506839
C50F4.8	363.251	-0.282401	0.215876	-1.30817	0.190817	0.361493
C50F4.9	6.5549	-0.435998	0.443235	-0.983672	0.325277	0.514275
C50F4.1	1899.54	0.0583894	0.156296	0.373582	0.708715	0.835258
C50F4.10	3.35745	-0.61274	0.460643	-1.33018	0.183458	0.351416
pfk-1.2	4.0965	0.0842959	0.459323	0.183522	0.854388	0.927042
C50F4.4	121.479	1.15873	0.188394	6.15055	7.72142e-10	2.96373e-08
C50F4.12	145.113	-0.352765	0.145699	-2.42118	0.0154701	0.0578083
C50F4.16	746.555	-0.170877	0.0999684	-1.70931	0.087394	0.210979
mdf-1	1049.36	0.102219	0.0935326	1.09287	0.274451	0.45994
his-35	157.666	-0.12875	0.175438	-0.733876	0.463024	0.646008
his-41	569.209	-0.156312	0.175727	-0.889517	0.373725	0.562299
C50F4.6	728.236	0.463422	0.185421	2.4993	0.012444	0.0492495
his-37	1689.76	-0.0437973	0.160493	-0.272892	0.784936	0.885765
nstp-10	954.397	0.369892	0.0859464	4.30376	1.67925e-05	0.000212408
ehbp-1	1356.25	-0.190732	0.117925	-1.6174	0.105792	0.239435
F25B3.4	18.9776	0.248123	0.347227	0.714584	0.474866	0.656759
F25B3.5	21.3787	-0.528867	0.309657	-1.70791	0.0876529	0.21146
F25B3.2	6.77186	0.209695	0.470436	0.445745	0.655781	0.799762
rtfo-1	1234.07	0.0151815	0.108518	0.139898	0.88874	0.947359
K09G1.1	456.289	-1.0514	0.15139	-6.945	3.78452e-12	2.31413e-10
dop-2	15.9461	-0.52601	0.356272	-1.47643	0.13983	0.291957
pqn-63	8.53298	1.73353	0.474145	3.65613	0.000256051	0.00216148
T06E4.10	4.25957	0.339482	0.475798	0.7135	0.475536	0.657622
T06E4.9	4.21661	0.17256	0.478877	0.360343	0.71859	0.841912
T06E4.14	12.6497	0.701528	0.468288	1.49807	0.134115	0.283462
col-146	5.83951	0.776026	0.472191	1.64346	0.100288	0.23192
col-147	45.8321	0.394767	0.479476	0.823328	0.410321	0.597812
atl-1	1770.88	-0.299562	0.187885	-1.59439	0.110848	0.247468
hcp-2	3192.82	0.148507	0.105671	1.40537	0.159911	0.319664
cyp-29A4	315.768	-0.429688	0.254744	-1.68674	0.0916535	0.218094
pitr-4	7.33635	1.10869	0.477067	2.32397	0.0201274	0.0707916
ZK287.1	22.269	-0.0417653	0.379813	-0.109963	0.912439	0.961969
sulp-8	129.918	-0.748575	0.2445	-3.06165	0.0022012	0.0125538
ZK287.3	9.79232	1.2664	0.374785	3.37899	0.000727521	0.00506967
ZK287.9	69.6969	0.438986	0.295863	1.48375	0.137875	0.288945
ZK287.4	127.558	-0.497792	0.244108	-2.03923	0.0414273	0.122794
rbx-1	440.518	0.447668	0.154154	2.90403	0.00368397	0.01898
ztf-9	63.5033	0.564789	0.235055	2.4028	0.0162703	0.059989
ZK287.7	184.172	0.3704	0.15467	2.39478	0.0166302	0.0609976
her-1	124.631	2.41646	0.291338	8.29435	1.09177e-16	1.41479e-14
xbx-6	122.694	-0.0528278	0.154813	-0.341236	0.732926	0.851363
tag-120	260.724	0.366289	0.195048	1.87794	0.0603893	0.162414
F40F9.10	10.5042	0.375492	0.433552	0.866082	0.386445	0.575128
F40F9.5	151.829	-0.548321	0.195853	-2.79965	0.00511584	0.0247809
aagr-3	2146.23	0.0780284	0.134344	0.580811	0.561368	0.728597
drap-1	762.919	-0.204015	0.105547	-1.93293	0.053245	0.148428
aqp-4	191.708	0.569097	0.19689	2.89043	0.0038471	0.0196814
sta-2	103.123	-0.890956	0.28383	-3.13905	0.00169495	0.0101697
F58E6.13	11.8242	0.763212	0.4575	1.66822	0.0952711	0.22394
unc-42	28.1407	1.76552	0.435348	4.05542	5.0045e-05	0.000540846
F46B6.12	282.992	-0.212101	0.139028	-1.5256	0.127109	0.27257
smg-4	590.19	0.00891868	0.101641	0.0877471	0.930078	0.971266
F46B6.4	256.674	0.32583	0.128652	2.53264	0.0113206	0.0459756
F46B6.5	1591.04	-0.228704	0.11839	-1.93178	0.0533865	0.148643
F46B6.6	592.23	-0.0708622	0.0898263	-0.788881	0.430182	0.616391
ztf-7	3756.83	0.165443	0.135448	1.22145	0.221917	0.399258
lipl-2	1377.61	-1.3246	0.20753	-6.38273	1.73961e-10	7.77593e-09
lsy-12	2898.2	0.145822	0.142904	1.02042	0.30753	0.496157
sdz-31	42.1015	0.615989	0.33098	1.86111	0.0627289	0.166864
T11A5.6	28.5887	0.200076	0.378993	0.527914	0.597559	0.757541
fshr-1	339.787	-0.493451	0.24387	-2.02342	0.0430299	0.126282
mec-9	22.6294	-0.320196	0.38704	-0.827292	0.408071	0.596441
T07C12.12	1091.37	0.591965	0.128155	4.61914	3.85335e-06	5.87147e-05
suds-3	209.08	0.0198033	0.152343	0.129992	0.896573	0.952474
T07C12.15	25.6921	-0.0528645	0.30365	-0.174097	0.861789	0.930996
ttr-46	404.571	-0.00565601	0.167629	-0.0337413	0.973083	0.989903
mam-5	8.9753	0.939678	0.475392	1.97664	0.0480825	0.137233
anmt-3	36.2131	0.0237083	0.256958	0.0922654	0.926487	0.969883
madf-4	7.3197	-0.219618	0.431921	-0.508468	0.611125	0.767741
unc-41	88.2673	-0.53643	0.277624	-1.93222	0.0533322	0.148554
ruvb-1	4404.89	0.310547	0.11456	2.71078	0.00671251	0.0308439
tofu-1	5068.43	-0.0275596	0.0955267	-0.288502	0.772963	0.878014
C27H6.9	272.652	-0.327826	0.140286	-2.33683	0.0194478	0.0689476
rmd-2	2605.89	0.113971	0.0876342	1.30053	0.193419	0.364748
C27H6.8	847.259	0.0771135	0.0924169	0.834409	0.40405	0.592338
rde-1	866.489	-0.0948552	0.0975456	-0.972419	0.330842	0.519605
trpp-6	767.731	0.38439	0.184285	2.08584	0.0369927	0.112588
uda-1	1140.1	-0.164693	0.10073	-1.63499	0.10205	0.234384
lea-1	8393.64	-0.892871	0.176169	-5.06827	4.0145e-07	8.05922e-06
acl-2	288.701	0.0146849	0.183107	0.0801987	0.936079	0.9737
F57A8.1	63.6906	-0.529847	0.217487	-2.43622	0.0148415	0.0560102
F57A8.10	9.25369	-0.374063	0.404137	-0.925584	0.354662	0.544049
yif-1	371.145	0.128449	0.135173	0.95025	0.341985	0.530537
fipr-13	40.8726	-0.206583	0.313115	-0.659767	0.509403	0.686184
nhr-205	28.6978	-0.119308	0.361655	-0.329895	0.741479	0.857402
nhr-12	87.3322	0.23468	0.214141	1.09592	0.273116	0.458439
R04B5.6	19.4173	-0.299127	0.342591	-0.873131	0.382592	0.571363
R04B5.5	41.1754	0.217581	0.271122	0.802522	0.422251	0.609224
ugt-47	216.449	0.482457	0.231912	2.08034	0.0374939	0.113822
ugt-17	424.846	0.318144	0.196944	1.61541	0.106223	0.240217
C08B6.2	19.6667	-0.243221	0.287616	-0.845645	0.397751	0.586454
C08B6.11	177.586	0.0417693	0.207197	0.201592	0.840236	0.919242
C08B6.3	36.6928	-0.00133685	0.282447	-0.00473311	0.996224	1
C08B6.4	35.1355	1.38203	0.387223	3.56907	0.000358253	0.00283333
C08B6.10	84.527	-0.64184	0.196981	-3.25839	0.00112045	0.00721349
aos-1	680.3	0.0439055	0.0978675	0.448622	0.653705	0.798407
wdr-20	1877.07	-0.0102862	0.118588	-0.0867394	0.930879	0.971511
C08B6.8	210.453	0.394441	0.185471	2.1267	0.033445	0.104423
C51E3.9	157.976	-0.480252	0.189536	-2.53383	0.0112825	0.0458868
srsx-27	15.7948	0.424598	0.383183	1.10808	0.267827	0.452897
C51E3.10	106.988	1.76632	0.289497	6.10136	1.05172e-09	3.93003e-08
C51E3.6	40.1262	-0.606756	0.255841	-2.37162	0.0177104	0.0639956
egl-3	143.7	-0.489998	0.200361	-2.44558	0.0144619	0.0548828
cul-5	763.965	0.0652674	0.11172	0.584203	0.559084	0.726901
ZK856.5	75.9849	-0.874101	0.205601	-4.25145	2.12392e-05	0.000258057
ZK856.7	28.4878	-0.29113	0.320651	-0.907935	0.363913	0.552776
ZK856.8	349.792	0.0117504	0.178047	0.0659964	0.947381	0.978484
ZK856.11	188.296	0.342142	0.145641	2.34922	0.0188128	0.0672565
ZK856.16	58.9612	0.386101	0.24531	1.57393	0.115503	0.254601
rpc-25	256.709	0.099578	0.136596	0.728996	0.466004	0.648902
tftc-3	1653.3	-0.192795	0.124109	-1.55343	0.12032	0.261546
zhit-3	361.518	0.122699	0.135558	0.905139	0.365392	0.554162
hpo-40	948.168	0.102574	0.125045	0.820302	0.412044	0.599395
ZK856.14	12.3529	-1.39649	0.376531	-3.70883	0.000208215	0.00180764
fipr-5	67.8476	0.277878	0.366662	0.75786	0.448535	0.632607
fipr-9	38.0665	0.152536	0.355124	0.429527	0.667539	0.807823
daf-36	229.839	0.898307	0.206307	4.35422	1.33544e-05	0.000174982
fipr-4	4.4906	0.468742	0.476375	0.983976	0.325128	0.514097
fipr-6	3.81458	0.185675	0.479217	0.387455	0.698419	0.828171
C12D8.1	10913.6	0.18549	0.1571	1.18072	0.237716	0.418045
akt-1	1693.8	-0.0115929	0.10971	-0.105669	0.915845	0.96403
rop-1	851.588	0.0592667	0.117429	0.504702	0.613768	0.769824
nhr-232	142.74	0.331922	0.190905	1.73868	0.0820913	0.2018
ric-4	27.9283	0.731375	0.288989	2.53081	0.01138	0.0461373
lys-1	1491.94	-0.364634	0.126575	-2.88077	0.00396702	0.0201998
lys-2	4931.03	-0.834364	0.176927	-4.71588	2.40673e-06	3.87187e-05
lys-3	106.795	1.00707	0.371303	2.71226	0.00668265	0.0307267
B0024.3	7.0738	0.530649	0.440392	1.20495	0.228223	0.406359
col-149	5.34982	-0.543319	0.480119	-1.13163	0.257788	0.441685
col-150	89.2235	-1.64193	0.289538	-5.67087	1.42074e-08	4.14628e-07
B0024.4	1717.45	1.13579	0.462333	2.45664	0.0140243	0.0536792
che-12	42.1466	-0.687769	0.330758	-2.07937	0.0375834	0.114017
trx-2	77.4847	0.111814	0.229988	0.486172	0.626846	0.779629
B0024.10	480.342	-0.15687	0.114603	-1.36882	0.171057	0.335381
B0024.11	653.106	0.26331	0.129281	2.03673	0.0416775	0.123313
gna-1	26.1444	0.454849	0.279227	1.62896	0.103322	0.236536
B0024.13	340.99	-0.345286	0.123082	-2.80533	0.00502654	0.0244827
crm-1	226.764	-0.0101658	0.158093	-0.0643027	0.948729	0.978947
arx-2	1095.8	0.108657	0.100982	1.076	0.281926	0.468606
K07C5.2	191.896	0.0406457	0.151544	0.26821	0.788538	0.888135
K07C5.13	14.2867	-0.158534	0.4167	-0.380451	0.703611	0.831953
K07C5.3	484.307	-0.0362104	0.104211	-0.34747	0.728238	0.848633
K07C5.4	1902.09	0.248938	0.121496	2.04893	0.0404689	0.120697
K07C5.6	1613.74	-0.0474536	0.138298	-0.343126	0.731504	0.85059
ceeh-2	299.774	-0.167263	0.167673	-0.997555	0.318495	0.507001
ttll-15	25.5263	-0.691392	0.284028	-2.43424	0.014923	0.0562811
cash-1	650.158	-0.0136471	0.139452	-0.0978618	0.922042	0.967165
ugt-49	52.9161	0.147126	0.254258	0.578647	0.562827	0.729954
AC3.5	792.756	-1.07048	0.208151	-5.14278	2.70696e-07	5.7325e-06
ugt-1	429.667	0.366755	0.250508	1.46404	0.143182	0.296633
ugt-2	255.449	0.617845	0.245962	2.51195	0.0120066	0.0479211
F15H10.8	13.9285	1.12312	0.460544	2.43869	0.0147404	0.0557155
F15H10.7	6.20897	0.871473	0.478101	1.82278	0.0683367	0.177763
col-12	14.0134	-0.187665	0.371566	-0.505065	0.613513	0.769616
apc-10	2534.56	-0.0293589	0.123779	-0.237189	0.81251	0.902967
Y32F6A.4	108.585	0.237044	0.180327	1.31452	0.18867	0.358417
set-22	884.928	0.480619	0.112378	4.27682	1.89583e-05	0.000234694
pap-1	2058.01	-0.325603	0.121307	-2.68412	0.00727214	0.0329862
Y32F6A.5	720.427	-0.307166	0.141024	-2.17811	0.0293975	0.094522
Y32F6A.6	94.8839	-0.000686813	0.23746	-0.00289233	0.997692	1
F22E12.1	79.296	0.628167	0.279508	2.2474	0.0246144	0.0827412
F22E12.3	21.2901	-0.811292	0.32662	-2.4839	0.0129952	0.0509032
chw-1	10.9588	0.202462	0.419766	0.482321	0.629578	0.781577
egl-9	236.454	-0.545794	0.14011	-3.89546	9.80136e-05	0.000968819
crp-1	138.179	0.159247	0.219132	0.726716	0.4674	0.650208
Y32F6B.1	153.108	-0.493671	0.222345	-2.22029	0.0263991	0.0868594
ugt-33	45.4314	-0.0359229	0.273544	-0.131324	0.895519	0.951784
C35A5.3	170.443	0.0181214	0.256805	0.0705646	0.943744	0.976728
C35A5.11	78.4361	2.46197	0.447013	5.50761	3.63748e-08	9.56787e-07
C35A5.10	31.7225	1.47537	0.396103	3.72471	0.000195539	0.00171658
C35A5.5	6.36555	0.893312	0.477705	1.87001	0.0614827	0.164447
C35A5.6	280.82	-0.173312	0.245548	-0.705814	0.480304	0.662265
dmsr-8	10.1331	-0.539433	0.418371	-1.28937	0.197271	0.369654
C35A5.8	1928.32	0.00162729	0.120831	0.0134675	0.989255	0.997517
hda-11	57.5879	-0.345829	0.213025	-1.62342	0.1045	0.23806
ppm-1	2402.49	-0.180224	0.0791719	-2.27636	0.0228247	0.0782144
degt-1	14.32	-0.102694	0.438633	-0.234122	0.81489	0.904615
F25D1.5	170.105	-3.89947	0.246378	-15.8272	2.02064e-56	7.13538e-53
best-14	157.253	-0.532194	0.205485	-2.58994	0.00959915	0.0406927
cat-4	141.416	-0.875615	0.156404	-5.59843	2.16297e-08	6.01417e-07
vps-54	911.528	-0.221818	0.112301	-1.97521	0.048244	0.137638
del-6	294.915	-0.891652	0.12768	-6.98348	2.87948e-12	1.79967e-10
mics-1	587.309	0.0318869	0.0878697	0.362889	0.716688	0.840689
T21C9.4	6021.86	0.0691805	0.159588	0.433493	0.664657	0.805876
lpd-9	182.563	0.142484	0.184507	0.772243	0.43997	0.625587
T21C9.6	148.795	-0.390297	0.199983	-1.95165	0.0509794	0.143787
srg-32	22.788	0.525706	0.353181	1.48849	0.136622	0.287084
ttr-23	230.207	-1.04175	0.195654	-5.32444	1.01265e-07	2.39995e-06
T21C9.13	20828	-0.0210922	0.108236	-0.194873	0.845492	0.921637
scpl-4	680.093	-0.172582	0.129379	-1.33392	0.18223	0.349739
H27A22.1	549.502	-0.437779	0.133981	-3.26748	0.0010851	0.00703401
H09F14.1	5.10056	0.143969	0.478953	0.300592	0.763726	0.872009
C32C4.1	11.2902	-0.408657	0.420559	-0.9717	0.3312	0.519915
C32C4.3	3.98257	0.146122	0.479873	0.304501	0.760746	0.86931
aqp-6	12.3225	-0.677208	0.413431	-1.63802	0.101418	0.233535
ugt-35	4.97679	-0.663534	0.479812	-1.3829	0.166694	0.329032
ugt-34	23.5303	-2.09271	0.421277	-4.96754	6.78065e-07	1.27999e-05
tut-2	2004.12	0.770253	0.121647	6.33188	2.42185e-10	1.04295e-08
sqv-4	1626.69	0.237218	0.0922643	2.57107	0.0101384	0.0424942
twk-12	16.6389	0.403566	0.344741	1.17064	0.241745	0.422783
ceh-22	19.0635	1.04759	0.406244	2.57873	0.00991642	0.0417868
gsp-1	1092.08	0.242903	0.114373	2.12377	0.033689	0.105017
pph-1	71.0624	-0.100577	0.224457	-0.448091	0.654088	0.798461
T28B11.1	1436.83	-0.328931	0.195644	-1.68127	0.0927095	0.219866
mre-11	1350.27	-0.192321	0.124334	-1.54681	0.121909	0.263781
wdr-5.3	874.955	-0.309544	0.147757	-2.09496	0.0361748	0.110695
F28H7.4	164.592	-0.272813	0.214011	-1.27476	0.202393	0.375439
F28H7.2	12.3154	0.433625	0.41215	1.0521	0.292752	0.479935
F28H7.3	976.24	0.604878	0.200212	3.02119	0.00251781	0.0139577
F28H7.7	6.46496	0.329625	0.454541	0.725183	0.46834	0.65066
irld-6	26.5498	0.792191	0.389944	2.03155	0.0421991	0.124465
F28H7.8	42.1573	0.0279618	0.239227	0.116884	0.906952	0.958813
D1054.1	506.426	0.432792	0.167177	2.58883	0.00963013	0.0407995
pas-2	932.485	0.81984	0.167055	4.9076	9.21977e-07	1.6739e-05
D1054.3	740.592	-0.0569025	0.109967	-0.517453	0.60484	0.763209
D1054.5	32.3604	-0.700464	0.277544	-2.5238	0.0116095	0.0467724
D1054.8	387.472	0.0153527	0.237963	0.064517	0.948559	0.978842
D1054.9	48.1588	0.598941	0.419419	1.42803	0.153284	0.31037
D1054.10	14535	1.01781	0.215278	4.72789	2.26866e-06	3.68755e-05
D1054.11	14398.4	1.03481	0.230169	4.49585	6.92925e-06	9.81701e-05
srh-163	7.84153	-1.22129	0.466129	-2.62008	0.00879094	0.0381128
D1054.18	18.4073	0.489173	0.439122	1.11398	0.265289	0.449952
secs-1	298.073	-0.267709	0.115373	-2.32038	0.0203201	0.071292
prp-38	724.127	0.0149513	0.107964	0.138484	0.889858	0.948021
plrg-1	1263.48	0.499031	0.0820622	6.08113	1.19336e-09	4.33323e-08
C29A12.2	12.4396	-0.149502	0.409699	-0.364907	0.715181	0.839938
C29A12.1	1139.95	0.199416	0.118283	1.68593	0.0918101	0.218356
lig-1	1476.1	0.0413634	0.120178	0.344185	0.730707	0.850184
nrx-1	113.096	-0.297838	0.250873	-1.1872	0.235147	0.414922
C29A12.6	6.64192	1.5619	0.460386	3.3926	0.000692338	0.00485324
saeg-1	477.443	-0.804182	0.173614	-4.63201	3.62128e-06	5.59023e-05
F32D8.1	8.56277	-0.0824384	0.442134	-0.186456	0.852087	0.925801
F32D8.3	4.11518	0.658467	0.478831	1.37516	0.169083	0.332447
F32D8.11	23.7066	0.0803061	0.29941	0.268215	0.788534	0.888135
F32D8.12	378.469	0.366134	0.22561	1.62286	0.104618	0.238114
F32D8.4	197.343	0.140053	0.144052	0.972243	0.33093	0.519664
F32D8.14	2671.27	0.121516	0.109261	1.11216	0.266069	0.450896
F32D8.5	1897.57	0.39693	0.110777	3.58313	0.000339503	0.00271699
emo-1	340.654	0.301659	0.160021	1.88512	0.059413	0.160307
F32D8.7	34.4918	1.11338	0.415786	2.67778	0.00741117	0.0333916
spp-16	386.055	-0.0519876	0.196666	-0.264344	0.791515	0.890383
F32D8.10	8.3073	-0.054372	0.406517	-0.133751	0.8936	0.950316
nas-31	58.307	-0.550594	0.30575	-1.8008	0.0717349	0.183849
F58B4.6	13.2624	-0.178158	0.373527	-0.476961	0.63339	0.783781
F58B4.3	14.9469	-0.882649	0.359685	-2.45395	0.0141296	0.0539846
F58B4.5	463.508	-0.711441	0.200149	-3.55455	0.000378625	0.00296201
F17C11.12	446.756	-0.196473	0.211564	-0.928669	0.353061	0.542258
F17C11.11	1389.58	0.228615	0.151024	1.51377	0.130085	0.277267
F17C11.1	17.6671	0.288808	0.317347	0.91007	0.362786	0.551776
zip-9	18.5429	0.493955	0.297463	1.66056	0.0968025	0.226268
F17C11.2	16.3627	-0.707166	0.310737	-2.27577	0.0228597	0.0783153
col-153	59.2842	-0.240053	0.265918	-0.902732	0.366668	0.555586
F17C11.4	257.451	0.212381	0.152005	1.39719	0.162356	0.32331
clec-221	8.61579	-0.348272	0.41638	-0.83643	0.402913	0.591411
F17C11.6	86.6879	0.0900152	0.222827	0.403969	0.686236	0.82048
F17C11.13	8.26109	0.227733	0.422881	0.538529	0.590212	0.7516
F17C11.7	1133.6	-0.329516	0.0961495	-3.42712	0.00061001	0.00436715
vps-36	449.423	-0.17343	0.111844	-1.55064	0.120987	0.262662
F17C11.10	3330.38	0.0852128	0.114209	0.746114	0.455599	0.639381
eef-1G	112140	0.114361	0.11551	0.990058	0.322146	0.510754
F17C11.22	13.5027	-0.830144	0.336852	-2.46442	0.0137235	0.0528761
fig-1	41.6658	-0.794313	0.337871	-2.35094	0.0187263	0.0669812
frpr-9	8.5145	2.01008	0.445409	4.51287	6.39553e-06	9.18058e-05
F53B7.3	235.589	0.617339	0.171109	3.60787	0.000308717	0.00251333
C13G3.1	316.184	1.34324	0.22109	6.07552	1.23586e-09	4.45321e-08
hot-6	30.8466	-0.133229	0.39143	-0.340366	0.733581	0.851774
pptr-2	2491.49	0.194697	0.123081	1.58187	0.113679	0.251641
pak-2	876.39	0.146916	0.125271	1.17279	0.240882	0.422077
C45B11.9	4.83035	-0.201875	0.474079	-0.425825	0.670235	0.808806
C45B11.8	5.55	-0.0260729	0.460836	-0.0565773	0.954882	0.981924
C45B11.2	42.1544	-0.197574	0.233383	-0.846564	0.397238	0.585943
C45B11.6	25.044	1.09833	0.408351	2.68967	0.00715233	0.0325682
dhs-18	676.056	-0.389349	0.145689	-2.67247	0.00752954	0.0338171
C45B11.7	81.387	-1.14567	0.224879	-5.09462	3.49441e-07	7.22673e-06
T04C12.7	12.0081	0.215952	0.398615	0.541756	0.587986	0.749712
T04C12.1	4.14426	0.68102	0.478487	1.42328	0.154655	0.312161
T04C12.11	37.5072	-0.213138	0.268175	-0.794772	0.426746	0.613464
T04C12.3	14.6387	-0.175801	0.339716	-0.517494	0.604811	0.763209
T04C12.8	41.2397	-0.652365	0.284455	-2.29339	0.0218257	0.07555
act-3	1049.12	0.034222	0.125911	0.271795	0.78578	0.886004
act-2	4349.64	0.450792	0.127976	3.52247	0.000427551	0.00328215
act-1	809.008	0.129805	0.132593	0.978975	0.327592	0.516664
Y42A5A.1	23.0866	-0.463647	0.338077	-1.37142	0.170244	0.334124
lact-8	122.817	-1.71071	0.232909	-7.34497	2.05805e-13	1.57135e-11
Y42A5A.3	6.33916	0.273749	0.451973	0.605674	0.544731	0.714449
cdkl-1	5.87375	0.1255	0.474826	0.264308	0.791542	0.890383
Y42A5A.5	34.7871	-0.257066	0.283314	-0.907355	0.364219	0.553004
erfa-3	1280.24	0.202321	0.0987698	2.04841	0.0405195	0.120772
math-33	2920.71	0.0445603	0.14263	0.312419	0.754722	0.865297
H19N07.3	151.629	-0.706204	0.151336	-4.66647	3.06426e-06	4.80918e-05
mboa-2	891.478	-0.457295	0.0843585	-5.42085	5.9316e-08	1.48028e-06
atp-5	1265.05	0.227481	0.129785	1.75276	0.0796433	0.198319
C06H2.6	763.562	-0.520818	0.0907368	-5.73987	9.47503e-09	2.90314e-07
C06H2.2	200.346	0.340536	0.163888	2.07785	0.0377229	0.114318
jmjd-5	312.08	0.0160582	0.126845	0.126597	0.899259	0.954074
glb-3	7.91523	-0.09452	0.438731	-0.21544	0.829424	0.913929
folt-1	121.194	-1.27477	0.260789	-4.88812	1.01806e-06	1.8272e-05
C06H2.7	1756.68	-1.1346	0.121935	-9.30498	1.34014e-20	2.78376e-18
nlp-33	293.199	-0.262017	0.273643	-0.957515	0.338307	0.526567
T19C4.1	16.7822	-0.253687	0.409913	-0.61888	0.535996	0.707366
T19C4.5	9.31192	-0.930682	0.42743	-2.17739	0.0294513	0.0946315
gpa-1	79.9727	-1.03176	0.191824	-5.3787	7.50249e-08	1.82712e-06
cnc-10	23.0867	0.66057	0.313659	2.10602	0.0352029	0.108521
K10D6.2	57.8749	0.376244	0.275227	1.36703	0.171615	0.336177
K10D6.4	45.7262	0.320007	0.296753	1.07836	0.280872	0.467348
cyp-29A2	1717.55	-2.76112	0.218415	-12.6417	1.24379e-36	1.17124e-33
T19B10.2	284.877	0.903223	0.174893	5.16443	2.41177e-07	5.19303e-06
T19B10.3	179.805	-0.205036	0.128924	-1.59037	0.111752	0.248975
pqn-70	528.798	0.257324	0.143939	1.78773	0.0738202	0.187774
T19B10.5	75.2897	0.0325674	0.241101	0.135078	0.892551	0.949772
dvc-1	5831.37	0.0348552	0.117796	0.295894	0.767311	0.874726
ima-1	1225.16	-0.220076	0.124037	-1.77427	0.0760187	0.192224
T19B10.8	2050.43	-0.251869	0.150291	-1.67588	0.093762	0.221433
mxl-1	282.585	-0.292371	0.136645	-2.13965	0.0323834	0.101988
mam-4	16.3821	-0.996247	0.367096	-2.71386	0.00665044	0.0305886
F07B10.4	5.35439	0.611015	0.479917	1.27317	0.202958	0.376119
cln-3.1	84.1241	0.815455	0.26724	3.0514	0.00227777	0.0129211
clec-222	698.791	1.17949	0.269869	4.37061	1.23899e-05	0.000163712
clec-223	266.253	-0.255854	0.230364	-1.11065	0.266718	0.451779
gly-20	909.949	-0.250709	0.131584	-1.90531	0.0567396	0.155551
C03E10.3	27.7286	-1.21495	0.338197	-3.59244	0.000327591	0.0026381
snf-11	24.4437	1.22618	0.422401	2.90288	0.00369748	0.01904
T03F7.7	247.099	0.0574731	0.208806	0.275246	0.783127	0.884751
cutl-18	43.4939	0.657698	0.306193	2.14798	0.0317152	0.100353
F47G9.4	110.342	-0.343195	0.253875	-1.35183	0.176431	0.342415
F47G9.1	398.705	0.268378	0.149561	1.79445	0.072742	0.185801
T02E9.5	64.5558	1.58573	0.310743	5.10303	3.34262e-07	6.95354e-06
grl-7	13.0036	1.75984	0.452564	3.88859	0.000100827	0.000989697
dop-5	7.65814	-1.07906	0.452485	-2.38474	0.017091	0.0622672
cnb-1	93.8371	0.076451	0.195797	0.390461	0.696196	0.826506
F55C10.5	17.8973	0.658893	0.357591	1.84259	0.0653889	0.172253
col-154	19.1408	-0.293873	0.430248	-0.68303	0.494588	0.674069
col-155	156.172	-0.130715	0.284046	-0.46019	0.64538	0.793408
K03B8.6	20.017	0.273048	0.349481	0.781297	0.434628	0.620677
K03B8.8	65.5325	0.416207	0.233872	1.77963	0.075136	0.190504
deg-3	7.86098	-0.209227	0.456426	-0.458402	0.646664	0.794203
des-2	8.19895	-0.512912	0.424304	-1.20883	0.226728	0.404947
dmsr-1	13.2876	-0.329312	0.387769	-0.849249	0.395743	0.584336
F57B7.2	15.0783	0.427102	0.372159	1.14763	0.25112	0.433251
mig-17	148.472	0.445112	0.245472	1.81329	0.0697874	0.180243
tag-140	52.0942	0.190825	0.260049	0.733805	0.463068	0.646008
aat-6	33.9397	-0.131008	0.245723	-0.533152	0.593928	0.754604
nas-20	752.347	-0.682963	0.190279	-3.58927	0.000331605	0.00266283
nas-21	65.4028	0.0596729	0.282919	0.210918	0.832951	0.916029
nas-22	61.6529	-1.02597	0.309771	-3.31201	0.00092628	0.00617694
col-157	9.10776	0.0352145	0.435877	0.0807901	0.935609	0.973444
T11F9.10	66.8459	-1.16368	0.233928	-4.97453	6.54061e-07	1.24175e-05
dhs-19	755.687	-1.70012	0.211112	-8.0532	8.06593e-16	9.04216e-14
T11F9.12	213.26	0.641063	0.239229	2.6797	0.00736881	0.0332857
C55A6.12	54.7474	-0.295118	0.226894	-1.30069	0.193365	0.364706
C55A6.1	799.899	0.589278	0.108229	5.44475	5.18786e-08	1.31796e-06
C55A6.10	242.958	0.201572	0.169232	1.1911	0.233614	0.41325
ttll-5	1466.72	-0.331282	0.111416	-2.97338	0.00294535	0.0158187
C55A6.3	13.7553	-0.51591	0.384101	-1.34316	0.179219	0.346018
C55A6.6	19.9519	-1.36935	0.314484	-4.35427	1.33512e-05	0.000174982
sdz-8	7.2225	-0.727332	0.399584	-1.82022	0.0687253	0.178446
C55A6.4	144.178	-1.02344	0.237004	-4.31823	1.57286e-05	0.000201238
C55A6.7	105.518	-0.798229	0.23732	-3.36351	0.000769577	0.00530775
C55A6.11	24.2764	-0.631402	0.302143	-2.08975	0.0366403	0.111864
pafo-1	7807.73	-0.0194202	0.112936	-0.171958	0.863471	0.931815
ccch-1	475.514	-0.658085	0.279474	-2.35472	0.0185365	0.066555
F38B7.2	126.585	-1.01551	0.238023	-4.26642	1.98639e-05	0.000244193
F38B7.3	893.163	0.0656814	0.138709	0.473519	0.635843	0.785627
duo-1	585.248	-0.00423172	0.11133	-0.0380105	0.969679	0.988148
pms-2	2722.23	-0.131613	0.148673	-0.885248	0.376023	0.56476
nhr-101	207.425	-0.107133	0.185419	-0.577789	0.563406	0.730236
nhr-68	378.76	0.481286	0.185955	2.58819	0.0096481	0.0408267
F35B12.9	171.001	-0.666279	0.255561	-2.60712	0.00913079	0.0391962
dhs-20	94.0286	-2.05659	0.207615	-9.90581	3.92775e-23	1.00872e-20
F35B12.3	286.135	-0.562628	0.306577	-1.83519	0.066477	0.174209
F35B12.4	37.9812	-0.115714	0.272314	-0.424928	0.670889	0.809381
sas-5	5538.23	-0.0149118	0.119059	-0.125247	0.900328	0.954304
tag-290	16.4805	0.131266	0.366105	0.358549	0.719933	0.842811
nlp-24	30.3513	0.325126	0.273391	1.18924	0.234347	0.413924
F35B12.10	46.8216	-0.174871	0.268798	-0.650567	0.515326	0.690213
sipa-1	114.165	-0.595831	0.206662	-2.88312	0.00393754	0.0200786
bir-1	181.344	0.523817	0.191908	2.72952	0.00634268	0.0293835
skp-1	1048.04	-0.0664748	0.0846718	-0.785088	0.432402	0.618499
zip-10	507.772	0.645331	0.195686	3.29779	0.000974502	0.00643217
ceh-27	52.1904	2.51836	0.376523	6.68845	2.25553e-11	1.2068e-09
F46F3.3	6.39113	0.982948	0.461549	2.12967	0.0331987	0.10393
lgc-44	154.034	-0.724948	0.259995	-2.78831	0.00529835	0.0254555
ape-1	1936.16	-0.0178627	0.131454	-0.135886	0.891912	0.949307
W05E10.2	12.0959	-1.9196	0.378261	-5.07481	3.87882e-07	7.8832e-06
W05E10.1	180.553	-0.803796	0.220785	-3.64063	0.000271971	0.00226642
ceh-32	99.2967	0.406806	0.242567	1.67708	0.093526	0.221171
tre-3	220.978	0.223615	0.159389	1.40295	0.160633	0.320879
daf-11	4.11182	0.55195	0.476531	1.15827	0.246756	0.428343
rhr-2	15.8723	-0.397773	0.359142	-1.10757	0.26805	0.453129
npp-22	1387.76	0.133828	0.121007	1.10595	0.268748	0.453934
spe-42	5.58463	0.0494613	0.454416	0.108846	0.913325	0.962524
T04F3.1	400.174	-0.655957	0.222941	-2.94229	0.00325795	0.0172225
T04F3.2	12.5051	0.661092	0.443822	1.48954	0.136344	0.286629
T04F3.4	334.461	-0.0961847	0.245549	-0.391712	0.695271	0.826132
F55A11.1	587.087	0.221749	0.137711	1.61025	0.107344	0.242016
syx-5	577.909	-0.0121752	0.1046	-0.116398	0.907338	0.958933
sel-11	1662.07	-0.160368	0.133854	-1.19808	0.230887	0.409985
F55A11.4	393.079	-0.0490972	0.133251	-0.368455	0.712534	0.838083
bus-18	84.358	0.249946	0.297692	0.839613	0.401125	0.589829
F55A11.6	68.0893	-0.232115	0.18816	-1.2336	0.21735	0.39375
F55A11.7	683.755	-0.217142	0.122479	-1.77289	0.0762475	0.192501
F55A11.8	175.534	-0.0315469	0.170165	-0.185391	0.852923	0.92595
D2023.1	97.9859	-1.16347	0.206847	-5.62478	1.8575e-08	5.27911e-07
D2023.3	12.5813	-0.00588211	0.401392	-0.0146543	0.988308	0.99699
D2023.8	12.0801	-0.956285	0.362149	-2.64059	0.00827629	0.0363165
pyc-1	2710.01	-0.226727	0.12738	-1.77993	0.0750879	0.190418
D2023.4	220.193	0.0475458	0.233037	0.204027	0.838332	0.918502
mpst-1	172.002	0.435083	0.161307	2.69723	0.00699185	0.0319301
D2023.6	4279.52	-0.283661	0.128731	-2.20351	0.0275591	0.0898597
col-158	741.692	-0.765369	0.230205	-3.32472	0.00088506	0.00595308
nphp-4	36.5298	-0.291909	0.470139	-0.620899	0.534666	0.706233
pho-8	64.4734	1.05112	0.428015	2.4558	0.0140573	0.0537518
R13H4.2	742.927	-0.599001	0.195786	-3.05947	0.00221729	0.0126287
R13H4.8	4.18935	0.890141	0.477989	1.86226	0.0625659	0.166524
hmp-1	1338.37	-0.189606	0.127938	-1.48201	0.138337	0.28977
R13H4.5	47.5135	0.0453048	0.217752	0.208057	0.835185	0.917268
R13H4.6	4.32186	-0.62008	0.46134	-1.34408	0.178921	0.345585
R13H4.7	11.3361	-1.79655	0.370508	-4.84889	1.24156e-06	2.18122e-05
sulp-4	39.3837	-1.18726	0.247365	-4.79965	1.58945e-06	2.69843e-05
sulp-5	20.1942	-0.238412	0.380224	-0.62703	0.53064	0.70332
sodh-1	4715.67	-2.03308	0.353442	-5.75223	8.80752e-09	2.72224e-07
sodh-2	16.2704	-0.938606	0.353769	-2.65317	0.00797409	0.0352422
K12G11.6	7.24698	0.354522	0.477123	0.74304	0.457458	0.640913
sma-1	2296.07	-0.0278802	0.255238	-0.109232	0.913018	0.962371
R31.2	490.176	-0.301508	0.137595	-2.19128	0.0284319	0.0920891
osm-6	18.6913	0.485324	0.37817	1.28335	0.199369	0.372204
aman-2	1598.27	-0.307474	0.114795	-2.67845	0.0073963	0.0333459
F58H1.2	37.1834	1.65791	0.429966	3.8559	0.000115303	0.00110793
F58H1.3	177.08	-0.0581543	0.151687	-0.383384	0.701435	0.830338
F58H1.8	166.451	0.217973	0.152414	1.43013	0.152678	0.309453
F58H1.6	38.9857	-0.548811	0.252649	-2.17222	0.0298387	0.0956586
F58H1.5	33.3794	0.465147	0.274915	1.69197	0.0906525	0.216405
F58H1.7	11.3078	-0.456452	0.38982	-1.17093	0.241627	0.42266
cpr-1	11700.1	-0.506552	0.177338	-2.85642	0.00428444	0.0215059
mif-2	76.6853	-0.275105	0.246829	-1.11456	0.26504	0.44988
snr-4	353.195	0.794819	0.122086	6.51029	7.50038e-11	3.59129e-09
rpt-1	2176.22	0.671438	0.0949643	7.07042	1.54467e-12	9.9628e-11
mans-2	225.871	-0.568233	0.167373	-3.395	0.000686279	0.00482273
cyl-1	564.188	0.102021	0.0968837	1.05302	0.29233	0.479578
C52E4.7	11.8356	0.110219	0.426193	0.258613	0.795934	0.893283
gcy-33	45.5345	-0.703318	0.302213	-2.32723	0.0199531	0.0703187
F57F5.1	36243.4	0.990605	0.198545	4.98932	6.05933e-07	1.1613e-05
F57F5.3	10.1474	0.144877	0.395284	0.366513	0.713982	0.838949
add-2	271.766	0.0103254	0.119607	0.0863276	0.931206	0.971511
pkc-1	360.551	-0.536956	0.132977	-4.03795	5.39206e-05	0.000576992
F10C2.3	126.588	0.718963	0.234831	3.06161	0.00220148	0.0125538
kup-1	649.11	-0.180722	0.140158	-1.28942	0.197253	0.369654
F10C2.4	2203.62	0.118916	0.0899023	1.32273	0.185925	0.355146
F10C2.5	391.454	-0.203277	0.102796	-1.97749	0.0479859	0.137207
dars-2	340.582	0.0290805	0.124472	0.233631	0.815271	0.904683
R07B7.2	519.83	-0.158093	0.132918	-1.1894	0.234282	0.413924
clh-6	95.0939	0.00301292	0.230197	0.0130885	0.989557	0.99769
pqn-53	549.012	0.0266139	0.119403	0.222891	0.82362	0.910895
R07B7.4	25.494	0.531984	0.319358	1.66579	0.0957546	0.224723
kmo-1	69.8731	-0.323971	0.244406	-1.32555	0.18499	0.353692
R07B7.6	48.0049	-0.045313	0.21876	-0.207136	0.835904	0.91763
R07B7.9	84.6574	-0.313508	0.189333	-1.65586	0.0977501	0.227842
R07B7.8	194.949	-0.0819672	0.144823	-0.565983	0.571405	0.73675
R07B7.10	477.275	-0.209905	0.135079	-1.55394	0.120198	0.261361
gana-1	45.8813	0.724735	0.31587	2.29441	0.0217668	0.0754494
nhr-206	42.97	-0.521817	0.316588	-1.64825	0.099301	0.230468
nhr-208	49.8111	-1.12972	0.257608	-4.38542	1.15763e-05	0.000154844
nhr-207	40.0692	-1.07064	0.285033	-3.75618	0.000172528	0.00155319
nhr-209	14.9359	-0.0250282	0.361098	-0.0693115	0.944742	0.977474
nhr-154	74.6873	-0.110751	0.207954	-0.532576	0.594327	0.754934
nhr-153	149.735	-0.440925	0.204133	-2.15998	0.0307739	0.0979894
nhr-136	111.226	-0.375735	0.238206	-1.57735	0.114715	0.25326
C13C4.4	65.4325	-0.1385	0.247183	-0.560313	0.575266	0.739366
spin-1	74.4196	-0.02433	0.253204	-0.0960887	0.92345	0.967932
C13C4.7	63.5278	0.0680945	0.286739	0.237479	0.812285	0.902858
C13C4.6	88.3837	-0.963176	0.207163	-4.64937	3.32951e-06	5.17374e-05
C27A7.6	473.445	-0.0914816	0.164511	-0.556083	0.578154	0.740853
C27A7.1	219.664	-0.294253	0.219878	-1.33826	0.180812	0.347953
C27A7.2	4.6063	-0.316828	0.47916	-0.661215	0.508475	0.68539
C27A7.3	50.4837	0.0658354	0.302081	0.21794	0.827476	0.913133
che-11	50.6294	-0.817617	0.463532	-1.76389	0.0777513	0.194964
C27A7.8	117.305	0.490992	0.212278	2.31297	0.0207245	0.0723692
C27A7.5	1176.83	-0.00456215	0.145698	-0.0313124	0.97502	0.991063
clec-224	14.1619	-0.681136	0.371841	-1.83179	0.066982	0.175243
elpc-3	502.823	0.189847	0.0900294	2.10872	0.0349687	0.108034
ZK863.4	1908.92	-0.120677	0.114161	-1.05708	0.290477	0.478036
ZK863.8	162.564	-0.0390955	0.241264	-0.162045	0.871271	0.935941
dpy-30	407.94	0.491362	0.156327	3.14316	0.00167133	0.010065
rnp-1	832.491	0.18435	0.10707	1.72177	0.0851115	0.206883
ZK836.2	2019.13	-0.276395	0.164325	-1.68201	0.0925675	0.21964
ZK836.3	12.9926	-0.269406	0.356061	-0.75663	0.449272	0.633267
lon-3	11.5248	1.00174	0.461496	2.17063	0.0299588	0.0959248
vab-8	392.62	0.434888	0.16233	2.67904	0.00738345	0.0333199
myo-3	423.215	0.00509999	0.20558	0.0248078	0.980208	0.993787
T04H1.2	1392.13	-0.446971	0.131116	-3.40896	0.000652098	0.00462174
rad-50	2498.79	-0.434238	0.139375	-3.11561	0.00183564	0.0108487
T04H1.5	396.963	-0.317158	0.112445	-2.82056	0.00479393	0.0235938
lrx-1	28.2853	0.103459	0.372252	0.277926	0.781069	0.883739
ugt-55	45.0547	0.0530201	0.314309	0.168688	0.866042	0.933306
ugt-56	17.7924	-0.786203	0.412316	-1.90679	0.0565472	0.155214
tbb-6	189.624	-0.674346	0.229737	-2.93529	0.00333233	0.0175436
ssp-35	4.78872	0.0210605	0.480117	0.0438653	0.965012	0.98581
F55C5.2	11.8664	-0.0562941	0.474928	-0.118532	0.905646	0.957888
twk-24	25.7133	-0.552635	0.274243	-2.01513	0.0438913	0.128012
tsfm-1	293.343	-0.0186905	0.135098	-0.138348	0.889966	0.948021
capg-2	1852.28	-0.178665	0.118522	-1.50743	0.1317	0.279822
rskd-1	1210.44	-0.188645	0.100061	-1.8853	0.0593888	0.160273
srpa-68	1127.09	0.137778	0.11116	1.23945	0.215178	0.391069
srh-16	14.8204	-0.70801	0.377644	-1.87481	0.0608189	0.163287
F55C5.14	10.9501	-0.212633	0.401508	-0.529586	0.596399	0.756614
frm-7	627.147	-0.324232	0.204878	-1.58256	0.113522	0.251333
R04F11.3	986.353	-0.0778491	0.0770603	-1.01024	0.312382	0.500479
R04F11.5	137.374	0.652084	0.224472	2.90497	0.00367292	0.0189412
R04F11.2	668.544	-0.0853798	0.169017	-0.505156	0.613449	0.769616
twk-13	20.2824	0.124438	0.363146	0.342666	0.73185	0.85059
tomm-20	244.477	0.115399	0.201846	0.571718	0.567513	0.733674
snb-2	40.6865	-0.0704244	0.278206	-0.253138	0.800162	0.895798
F23H12.3	126.629	0.0402445	0.186888	0.21534	0.829502	0.913929
sqt-3	3777.94	2.60126	0.344017	7.56144	3.98626e-14	3.41248e-12
F23H12.5	14.4929	0.274843	0.394196	0.697224	0.485663	0.666631
fipr-1	58.6749	0.299266	0.289255	1.03461	0.300851	0.4887
fipr-2	149.377	-0.154126	0.287595	-0.535915	0.592017	0.753016
F23H12.7	6.04813	-0.472831	0.458805	-1.03057	0.302743	0.49062
K01D12.1	53.2311	0.510005	0.418742	1.21794	0.223245	0.401015
K01D12.3	19.6611	0.232945	0.317311	0.734122	0.462875	0.64593
twk-14	14.0387	-0.712203	0.363477	-1.95942	0.0500639	0.141771
K01D12.6	3813.87	0.621985	0.155429	4.00173	6.2882e-05	0.000655988
K01D12.9	20.8793	1.0401	0.465504	2.23436	0.0254596	0.0848754
cdr-4	107.253	-1.01209	0.183277	-5.52219	3.34795e-08	8.88907e-07
hrg-2	85.6082	0.0058661	0.276376	0.0212251	0.983066	0.994828
cdr-7	386.662	-0.571269	0.146796	-3.89157	9.9597e-05	0.000981037
cdr-6	209.715	-1.62922	0.184958	-8.80855	1.26772e-18	2.21069e-16
cdr-2	73.1391	-1.43583	0.246876	-5.816	6.02722e-09	1.92049e-07
C54D10.3	55.056	0.139906	0.324171	0.431579	0.666047	0.806545
C54D10.13	138.754	0.200702	0.211116	0.950672	0.341771	0.530321
C54D10.14	9.34876	-0.507194	0.39479	-1.28472	0.198891	0.371605
dct-3	32.5804	0.0207864	0.410563	0.050629	0.959621	0.983538
C54D10.8	8.02762	0.157863	0.47665	0.331193	0.740498	0.856988
F28C1.1	460.322	0.0370597	0.128674	0.288012	0.773337	0.878181
F28C1.3	359.726	-0.16863	0.219612	-0.767852	0.442575	0.627738
atn-1	238.759	-0.147842	0.178959	-0.82612	0.408736	0.596919
srt-39	11.9993	0.378963	0.440428	0.860442	0.389545	0.578462
inx-11	133.52	-0.0790231	0.173029	-0.456704	0.647884	0.794803
mrps-11	366.673	-0.110447	0.128851	-0.857169	0.391351	0.580229
W04D2.4	781.579	-0.0450989	0.15039	-0.299879	0.764269	0.872395
W04D2.6	1194.2	-0.15433	0.1198	-1.28823	0.197666	0.369988
T28H10.1	68.671	-0.183738	0.210866	-0.871346	0.383565	0.572289
T28H10.2	89.1707	0.430496	0.258889	1.66286	0.0963407	0.2253
T28H10.3	9385.9	-0.242436	0.133245	-1.81947	0.0688395	0.178611
cal-1	16.9351	0.553887	0.428843	1.29158	0.196502	0.368702
C13C12.2	14.3601	0.657666	0.441158	1.49077	0.136022	0.286122
F45D3.1	18.9658	0.807157	0.419338	1.92483	0.0542502	0.150695
F45D3.2	22.15	-0.676861	0.387779	-1.74548	0.0809008	0.199952
F45D3.3	2132.34	-0.720566	0.21108	-3.41371	0.000640847	0.00455274
F45D3.4	17642.7	-0.115793	0.254332	-0.455283	0.648906	0.795325
sel-1	1375.5	-0.0804345	0.107372	-0.749121	0.453784	0.637591
mrps-5	597.253	0.00179977	0.124434	0.0144637	0.98846	0.997016
E02A10.3	52.5464	-0.0709522	0.229754	-0.308819	0.757459	0.866854
ttr-43	52.4825	-0.511856	0.30878	-1.65767	0.0973834	0.227137
C14C10.2	128.382	0.137162	0.152271	0.900774	0.367708	0.556448
C14C10.4	1294.22	0.0117796	0.135376	0.0870142	0.93066	0.971511
ril-2	720.645	-0.129794	0.143723	-0.903086	0.36648	0.555416
C14C10.5	4723.25	-0.291593	0.185448	-1.57237	0.115865	0.255001
erg-28	127.527	0.110456	0.222746	0.495883	0.619977	0.774423
ZC116.1	25.0809	-0.164189	0.383047	-0.428638	0.668186	0.808031
ZC116.3	117.764	-0.202456	0.329795	-0.613886	0.539291	0.709329
cyc-2.2	5.1733	0.0693647	0.394465	0.175845	0.860416	0.930366
F56H9.2	251.092	0.0384272	0.189347	0.202946	0.839178	0.918653
gpa-8	7.20839	-0.868118	0.433232	-2.00382	0.0450897	0.130698
gpa-9	52.8019	0.0246839	0.274461	0.0899358	0.928338	0.970508
lin-25	874.905	0.29283	0.218261	1.34165	0.179708	0.346584
W05B10.6	10.8333	-0.204835	0.41257	-0.496485	0.619552	0.774098
ccch-3	167.684	-0.133103	0.162449	-0.819352	0.412586	0.599812
his-74	460.861	-0.0380172	0.158897	-0.239258	0.810906	0.902157
W05B10.4	20.6591	-0.916674	0.372758	-2.45916	0.0139261	0.0534093
frpr-15	9.22539	-1.16743	0.388019	-3.00868	0.00262385	0.0144098
parn-1	116.407	-0.0151772	0.195176	-0.0777616	0.938018	0.974601
K10C8.4	6.88227	-0.31278	0.448669	-0.697127	0.485723	0.666631
istr-1	887.692	0.204519	0.127896	1.5991	0.109798	0.245822
R11D1.1	884.967	-0.701511	0.101083	-6.93993	3.92301e-12	2.37822e-10
R11D1.2	6.77664	-0.573464	0.4799	-1.19497	0.232101	0.411391
R11D1.3	191.994	-0.579669	0.312664	-1.85397	0.0637438	0.168634
R11D1.13	10.9637	0.020921	0.4027	0.0519518	0.958567	0.98332
rpl-28	783.117	0.198349	0.160651	1.23466	0.216959	0.393294
mrpl-49	109.849	1.13553	0.229608	4.94553	7.59388e-07	1.41136e-05
R11D1.10	229.137	-0.0765525	0.130072	-0.588538	0.556171	0.724114
dhs-21	1067.18	-0.565373	0.193221	-2.92605	0.00343299	0.0179796
xbx-9	38.4612	-0.4748	0.372616	-1.27423	0.20258	0.37563
cky-1	18.1429	1.19365	0.456885	2.61258	0.00898619	0.0386864
asp-10	203.023	-1.35054	0.211764	-6.37758	1.79906e-10	7.99113e-09
C15C8.7	151.122	0.228738	0.141163	1.62038	0.10515	0.238736
C15C8.4	340.419	-0.0414875	0.138072	-0.300476	0.763814	0.87204
C15C8.5	9.13423	0.129114	0.445768	0.289643	0.772089	0.877586
C15C8.8	5.04079	-0.104015	0.47139	-0.220656	0.82536	0.911938
gpa-13	16.8934	-1.14253	0.364351	-3.1358	0.00171387	0.0102621
F18E2.1	463.309	-0.136706	0.160854	-0.849879	0.395392	0.584196
abcf-1	1064.16	0.190863	0.126002	1.51477	0.129831	0.277061
scc-3	2105.59	-0.0944036	0.116247	-0.812096	0.416737	0.603695
ZC455.1	13.6673	-0.477207	0.458565	-1.04065	0.298037	0.486173
fkb-4	87.8235	-0.858134	0.284404	-3.0173	0.00255033	0.0141047
ugt-5	146.2	0.0159822	0.23886	0.0669106	0.946653	0.978079
ugt-4	428.46	-0.139527	0.268109	-0.520409	0.602778	0.761969
ugt-6	276.331	1.01557	0.252562	4.02107	5.79334e-05	0.000612049
ugt-3	10.6502	-0.398388	0.421031	-0.94622	0.344036	0.532844
ZC443.1	24.1588	-0.766089	0.362773	-2.11176	0.0347072	0.107459
ZC443.3	120.194	-0.549543	0.182511	-3.01101	0.00260377	0.0143385
ZC443.4	333.963	-1.15792	0.244288	-4.73998	2.13737e-06	3.48619e-05
ugt-18	29.3397	-0.0111993	0.425694	-0.0263082	0.979012	0.993358
ugt-16	174.419	2.07335	0.251005	8.26018	1.45447e-16	1.83433e-14
ugt-15	15.2695	0.623348	0.470869	1.32382	0.185561	0.354628
C44H9.4	43.4744	-0.180342	0.324583	-0.555613	0.578475	0.741198
C44H9.6	78.1309	-0.304749	0.222517	-1.36955	0.170827	0.335222
C44H9.5	18.7745	-0.503488	0.377575	-1.33348	0.182375	0.349774
C44H9.7	20.6606	0.827014	0.415925	1.98837	0.0467705	0.134686
T07F10.1	203.849	0.703269	0.169897	4.13937	3.48255e-05	0.000395108
T07F10.6	91.6663	-0.338746	0.252737	-1.34031	0.180144	0.347099
T07F10.5	11.3589	1.05429	0.381636	2.76256	0.00573493	0.0270832
T07F10.3	841.551	0.3125	0.112849	2.76917	0.00561989	0.0266827
bus-19	26.1854	0.61927	0.42726	1.4494	0.147226	0.301913
glb-24	4.27189	-0.595545	0.479613	-1.24172	0.21434	0.3903
R90.1	136.034	0.0573267	0.190196	0.301408	0.763103	0.871439
ttr-27	87.6174	-0.228098	0.346524	-0.658247	0.510379	0.686844
ttr-28	13.4149	0.294362	0.436324	0.674641	0.499904	0.678366
ttr-29	56.7624	-0.240278	0.321404	-0.747588	0.454709	0.638612
nid-1	561.417	-0.577921	0.154696	-3.73586	0.000187074	0.00165254
lipl-1	1147.97	-0.741111	0.315491	-2.34907	0.0188203	0.0672665
dhrs-4	56.0319	-0.245896	0.230595	-1.06636	0.286263	0.473338
pqn-67	38.2233	0.841407	0.284144	2.9612	0.00306444	0.0163711
T16G1.7	427.392	0.4224	0.332805	1.26921	0.204366	0.377688
T16G1.6	59.7015	1.93872	0.397276	4.88004	1.06063e-06	1.89878e-05
T16G1.5	33.306	-1.64098	0.314681	-5.21476	1.84059e-07	4.10665e-06
T16G1.4	114.964	-1.68473	0.202843	-8.30559	9.93209e-17	1.31113e-14
T16G1.9	397.748	0.261191	0.151777	1.72089	0.0852713	0.207023
T16G1.18	6.05359	-0.285372	0.456209	-0.625528	0.531624	0.703899
pqn-68	33.2724	1.47066	0.359784	4.08762	4.35817e-05	0.000479432
eif-3.K	362.654	0.506267	0.123641	4.09465	4.22801e-05	0.000467783
mpst-7	144.905	-0.663887	0.19785	-3.35551	0.000792185	0.00543911
R186.1	314.08	-1.75181	0.20447	-8.56756	1.05705e-17	1.58838e-15
srd-35	5.71163	-1.31951	0.43953	-3.0021	0.00268123	0.0146452
R186.3	418.213	-0.123479	0.130159	-0.94868	0.342783	0.5316
R186.8	40.9969	0.739502	0.28686	2.57792	0.00993966	0.0418598
lin-46	6.04509	-0.807462	0.432576	-1.86664	0.0619526	0.165396
R186.7	436.459	0.441547	0.13898	3.17705	0.0014878	0.00912912
shw-3	9.09214	-0.825718	0.415878	-1.98548	0.0470911	0.135278
F15B9.8	16.3782	1.76828	0.457026	3.8691	0.000109238	0.00105664
dsl-7	13.4339	0.11144	0.444551	0.250679	0.802062	0.896931
far-5	294.772	-0.0670462	0.210697	-0.318212	0.750325	0.862523
far-3	10710.1	-2.07098	0.247916	-8.35355	6.62429e-17	8.82718e-15
far-4	59.5902	-1.21991	0.284756	-4.28404	1.83528e-05	0.000228199
inft-2	844.132	-0.425579	0.176081	-2.41695	0.0156514	0.0583005
F15B9.10	465.854	-0.779873	0.123932	-6.29273	3.11926e-10	1.31915e-08
try-10	65.3588	0.399509	0.267178	1.49529	0.134838	0.284657
F15B9.6	100.082	-1.1074	0.271366	-4.08084	4.48731e-05	0.000492488
fmi-1	277.57	0.171566	0.377742	0.45419	0.649692	0.795846
W07G4.1	4.20374	0.419714	0.475733	0.882246	0.377644	0.566326
W07G4.3	706.136	0.0322289	0.139785	0.23056	0.817657	0.906234
lap-2	2310.06	0.0303289	0.1182	0.25659	0.797495	0.894017
W07G4.5	130.192	-0.35736	0.14623	-2.44382	0.0145325	0.0551361
srr-1	15.8071	-0.445677	0.396289	-1.12463	0.260748	0.445245
C34B4.3	24.8237	-1.36482	0.338357	-4.03367	5.49134e-05	0.000586283
C34B4.2	393.355	0.381537	0.154698	2.46634	0.0136502	0.0526882
C34B4.4	10.7488	-0.0262746	0.393628	-0.0667497	0.946781	0.978079
lurp-4	33.4287	-0.76839	0.34064	-2.25572	0.024088	0.0813784
C34B4.5	24.2913	-2.17362	0.328671	-6.61336	3.75682e-11	1.92964e-09
max-1	79.8701	-0.611476	0.224761	-2.72056	0.00651705	0.0300926
acly-2	3965.67	-0.103465	0.0928332	-1.11452	0.265055	0.44988
eat-6	3970.31	-0.280095	0.156556	-1.78911	0.0735978	0.187419
B0365.9	64.3555	-0.534311	0.302419	-1.76679	0.0772635	0.194192
clec-225	70.8699	-0.479673	0.226806	-2.11491	0.0344378	0.106768
clec-41	10425.1	0.72448	0.267349	2.70987	0.00673096	0.0309187
dhc-3	5.14036	0.31988	0.474153	0.674636	0.499907	0.678366
K03H4.2	61.4497	0.369785	0.187802	1.96901	0.0489521	0.139209
noca-1	2120.44	0.0910866	0.11433	0.796702	0.425624	0.612466
him-17	1353.6	-0.0992098	0.12021	-0.825304	0.409199	0.597264
cni-1	379.037	0.115215	0.122179	0.943006	0.345678	0.534213
sun-1	791.432	0.0777902	0.132353	0.587746	0.556703	0.724539
F57B1.9	301.984	-0.801072	0.199421	-4.01698	5.89479e-05	0.000621084
col-159	71.8209	-2.03828	0.315062	-6.46945	9.83589e-11	4.58521e-09
col-160	1133.76	-1.69373	0.400878	-4.22504	2.38903e-05	0.00028525
F57B1.5	14.3449	-0.234546	0.358989	-0.653352	0.513529	0.689075
F57B1.6	10.2553	0.7936	0.421488	1.88285	0.0597201	0.160952
dmd-10	5.62264	-1.19811	0.43541	-2.75168	0.00592904	0.0277871
C34D1.4	112.517	-0.316204	0.218512	-1.44708	0.147875	0.302715
zip-5	40.5615	0.466708	0.301201	1.54949	0.121264	0.262909
uig-1	153.21	0.133372	0.198823	0.670807	0.502344	0.679851
ceh-79	21.6216	0.198403	0.307368	0.645489	0.518611	0.693231
C26E1.2	37.7886	-0.346391	0.326629	-1.0605	0.288915	0.476247
nasp-2	5481.1	0.335007	0.107404	3.11912	0.00181394	0.0107474
C50B6.3	1296.57	-0.382534	0.0969711	-3.94483	7.9857e-05	0.000810331
C50B6.7	126.87	-1.20886	0.28295	-4.27233	1.9344e-05	0.000238632
nhr-129	16.3635	-0.510463	0.39816	-1.28206	0.199823	0.372389
nhr-168	26.9989	0.435048	0.279683	1.5555	0.119826	0.26076
C50B6.9	17.3264	0.162831	0.37577	0.433326	0.664778	0.805938
twk-43	33.3036	-0.113955	0.289868	-0.393127	0.694226	0.825706
F32H5.1	859.89	0.178874	0.176722	1.01218	0.311452	0.499799
F32H5.3	179.712	0.425611	0.25515	1.66808	0.0952995	0.22394
F32H5.4	9.42097	0.767736	0.434744	1.76595	0.0774046	0.194302
srx-125	8.93948	0.838705	0.441624	1.89914	0.0575465	0.157041
tag-260	248.021	0.0486518	0.259812	0.187258	0.851458	0.925424
cpz-2	1248.06	-0.554954	0.11026	-5.03314	4.82515e-07	9.42885e-06
gcy-34	6.87975	-2.21518e-05	0.478112	-4.63317e-05	0.999963	1
somi-1	109.06	-0.172193	0.183365	-0.93907	0.347695	0.536039
F53F1.2	52.3205	0.18583	0.257519	0.721618	0.470529	0.652654
F53F1.3	153.919	0.127836	0.185535	0.689014	0.490815	0.670739
F53F1.4	86.6637	0.776532	0.338508	2.29398	0.0217915	0.0754793
cut-2	99.8508	2.6702	0.433943	6.15334	7.58666e-10	2.91993e-08
F53F1.6	8.18308	0.977323	0.44195	2.21139	0.0270088	0.0883852
mes-4	1265.62	-0.14913	0.115299	-1.29342	0.195867	0.368098
Y2H9A.6	16.8101	-0.844134	0.394564	-2.13941	0.0324024	0.102025
Y2H9A.4	20.9297	-0.78655	0.316336	-2.48644	0.0129027	0.0506254
F25H9.2	266.911	-0.51253	0.182037	-2.81553	0.00486962	0.0238831
bath-39	303.963	-0.195981	0.137917	-1.42101	0.155315	0.313168
frm-10	1957.38	0.110197	0.141673	0.777822	0.436674	0.622467
F25H9.6	1037.14	-0.354212	0.137466	-2.57672	0.00997421	0.0419552
F25H9.7	371.594	-0.0230592	0.174728	-0.131972	0.895006	0.951454
T10G3.1	59.223	-0.627581	0.264685	-2.37105	0.0177376	0.0640614
T10G3.3	47.2054	-0.780369	0.259811	-3.0036	0.00266802	0.0145843
eea-1	1221.06	-0.301808	0.161826	-1.86502	0.0621785	0.165837
gut-2	984.041	0.8783	0.166188	5.28498	1.25718e-07	2.91588e-06
avr-15	73.2031	-0.289107	0.281357	-1.02754	0.304164	0.492246
R11G10.3	7.7416	0.558588	0.424909	1.31461	0.188642	0.358417
ttr-44	95.9656	-0.819174	0.143701	-5.70056	1.19416e-08	3.53617e-07
frpr-5	7.52289	-0.433336	0.405875	-1.06766	0.285674	0.472611
C56A3.4	4916.71	-0.338609	0.108571	-3.11878	0.00181603	0.0107549
C56A3.5	429.733	1.05959	0.13523	7.83542	4.67261e-15	4.55177e-13
C56A3.6	297.895	-0.502865	0.113684	-4.42335	9.71834e-06	0.00013271
cav-2	58.7484	-0.954159	0.226999	-4.20337	2.62972e-05	0.000309283
C56A3.8	325.857	-0.0444112	0.106009	-0.418939	0.67526	0.812579
grl-17	10.7895	-0.948068	0.407919	-2.32416	0.0201171	0.0707909
C50B8.1	375.705	0.0769569	0.173136	0.444489	0.656689	0.800184
nuaf-1	241.358	0.934154	0.14103	6.62377	3.50147e-11	1.81832e-09
bir-2	463.44	-0.113777	0.127839	-0.89	0.373466	0.562149
C50B8.4	79.018	0.354608	0.27795	1.2758	0.202028	0.374983
C50B8.6	19.0514	-0.384356	0.330621	-1.16253	0.245021	0.426589
C50B8.5	92.6414	-0.153522	0.203216	-0.755462	0.449972	0.633874
tbcb-1	375.513	0.4158	0.167607	2.4808	0.0131088	0.0512203
F53F4.4	35.5045	-0.418814	0.284862	-1.47023	0.141498	0.294094
rdy-2	3.9693	0.269693	0.477848	0.56439	0.572489	0.737331
fmo-4	150.139	0.258442	0.149146	1.73281	0.0831297	0.203361
F53F4.13	689.687	-0.425845	0.265721	-1.6026	0.109023	0.244785
F53F4.7	6.35693	-1.50817	0.454016	-3.32184	0.000894257	0.00599781
F53F4.8	27.667	-0.802077	0.40851	-1.96342	0.049597	0.140674
F53F4.16	93.3503	0.0265163	0.186766	0.141976	0.887099	0.946185
F53F4.11	1328.09	-0.0563956	0.0958828	-0.588172	0.556417	0.724301
F53F4.10	269.21	0.190838	0.190462	1.00197	0.316357	0.504577
F53F4.12	199.462	0.0368521	0.141061	0.261249	0.793901	0.891848
F53F4.14	709.315	-0.14981	0.0892547	-1.67846	0.0932574	0.22073
H37A05.2	10.317	-0.780566	0.408851	-1.90917	0.0562402	0.154671
H37A05.4	58.9426	0.766829	0.257554	2.97735	0.00290752	0.0156631
lpin-1	1429.05	-0.00323818	0.129634	-0.0249793	0.980071	0.993722
letm-1	932.944	0.0147535	0.104784	0.140799	0.888028	0.946815
rde-12	536.738	0.5524	0.144962	3.81064	0.000138607	0.00128889
F58G11.3	1314.96	0.760705	0.132451	5.74331	9.28462e-09	2.85098e-07
F58G11.4	10.5053	-0.807463	0.424814	-1.90075	0.0573352	0.156779
tag-65	595.725	0.0576146	0.0986974	0.58375	0.559389	0.727095
ccz-1	387.282	0.208989	0.146477	1.42677	0.153646	0.310835
T01D3.1	133.185	-0.0158093	0.219975	-0.0718685	0.942707	0.976153
T01D3.3	74.0824	-0.133057	0.415757	-0.320037	0.74894	0.861535
T01D3.5	480.259	0.180623	0.0995659	1.81411	0.0696611	0.180021
T01D3.6	6467.55	-0.898518	0.246977	-3.63806	0.000274701	0.00228379
F35E12.2	33.6554	0.608525	0.369083	1.64875	0.0991996	0.23031
fbxa-181	24.4029	0.648668	0.282737	2.29425	0.0217761	0.0754543
dct-17	39.1093	-0.110202	0.334419	-0.329533	0.741753	0.857457
F35E12.4	53.7409	-0.422355	0.369529	-1.14296	0.253057	0.435853
F35E12.6	2852.5	-1.19764	0.127899	-9.36391	7.68389e-21	1.61992e-18
F35E12.5	178.875	-0.346544	0.250582	-1.38295	0.166679	0.329032
[truncated: 12,148 more rows]

## Sheet: F7MvF7U
	baseMean	log2FoldChange	lfcSE	stat	pvalue	padj
B0348.5	20.2276	-0.57778	0.327225	-1.7657	0.0774465	0.208116
ife-3	668.621	-0.166157	0.136112	-1.22073	0.222188	0.421263
egl-8	306.557	0.0492943	0.136417	0.36135	0.717838	0.846509
B0348.2	10.7703	0.581935	0.428649	1.3576	0.17459	0.360698
cyp-29A3	76.9172	0.113755	0.275627	0.412712	0.679818	0.823395
daam-1	19.5059	-0.18746	0.360254	-0.520355	0.602816	0.774423
rps-27	645.864	-0.334358	0.142943	-2.3391	0.0193305	0.0771924
F56E10.1	55.1737	0.00502457	0.243513	0.0206337	0.983538	0.991504
Y38C9A.1	897.976	-0.239898	0.186047	-1.28945	0.197242	0.390639
cgp-1	1191.13	-0.239406	0.105934	-2.25995	0.0238244	0.0900631
W03F9.1	335.867	0.367154	0.14536	2.52582	0.0115428	0.0534917
W03F9.2	86.9163	0.19872	0.183807	1.08113	0.279638	0.487844
W03F9.10	888.472	-0.132588	0.0878081	-1.50998	0.131049	0.297743
W03F9.11	6.28808	0.227913	0.444408	0.512846	0.608059	0.778335
W03F9.9	22.5217	-0.0164589	0.275194	-0.0598083	0.952308	0.976614
W03F9.4	57.7868	0.691821	0.244282	2.83206	0.00462489	0.0268281
ttb-1	357.113	-0.19744	0.136976	-1.44143	0.149464	0.326302
Y108G3AL.3	19.6584	-0.326916	0.344735	-0.948309	0.342972	0.552015
Y108G3AL.2	330.868	0.01295	0.102652	0.126154	0.89961	0.950851
cul-3	179.635	-0.3589	0.17713	-2.0262	0.042744	0.138065
arid-1	258.235	-0.306908	0.202654	-1.51444	0.129913	0.296354
trpp-1	92.2334	0.102248	0.152797	0.669174	0.503384	0.695656
lec-12	305.489	-0.101097	0.108926	-0.928127	0.353342	0.563082
DC2.5	257.326	-0.671539	0.179742	-3.73614	0.00018687	0.00209487
kin-33	15.2866	0.790988	0.389655	2.02997	0.0423598	0.137327
R02C2.1	16.5371	2.23351	0.379977	5.87802	4.15201e-09	1.97465e-07
R02C2.6	16.2924	0.188006	0.363165	0.517687	0.604677	0.776037
kin-34	27.0862	0.978526	0.329504	2.96969	0.00298096	0.0191914
nhr-204	17.1706	-0.122502	0.375568	-0.326179	0.744289	0.863391
lgc-26	57.7619	-0.666988	0.387516	-1.72119	0.085217	0.222737
npr-5	11.6006	0.322785	0.40926	0.788705	0.430285	0.631325
F33E11.2	259.362	-0.215902	0.147212	-1.46661	0.142483	0.315619
F33E11.3	604.88	-0.557462	0.124285	-4.48535	7.27959e-06	0.000140662
phf-10	82.3993	-0.0630104	0.213836	-0.294667	0.768248	0.876564
nhr-15	12.068	-0.0162818	0.400017	-0.0407029	0.967533	0.984059
abt-4	173.615	0.0916813	0.260948	0.351339	0.725334	0.851225
wago-10	9.98355	-0.458671	0.479823	-0.955917	0.339114	0.548607
atg-9	82.32	0.0369703	0.222734	0.165984	0.86817	0.931973
T22H9.1	262.888	-0.307875	0.145715	-2.11286	0.0346128	0.118356
ZK6.8	42.0351	-0.770694	0.341907	-2.25411	0.0241895	0.0908963
lipl-5	29677.3	-1.45594	0.185227	-7.86029	3.83235e-15	7.41533e-13
ZK6.6	17.1556	-0.899433	0.395704	-2.27299	0.0230265	0.0879054
scl-27	21.7828	1.4967	0.352451	4.24656	2.17077e-05	0.000359042
dod-19	16860.4	-0.516396	0.257534	-2.00516	0.044946	0.142698
ZK6.11	11231.2	0.0571823	0.269832	0.211918	0.832171	0.913603
Y39D8A.1	58.7451	-0.146842	0.28346	-0.518036	0.604433	0.775899
dod-20	7.47835	0.561228	0.47067	1.1924	0.233104	0.43501
B0554.5	33.5891	0.181885	0.389165	0.467372	0.640233	0.80025
M02H5.8	390.952	-0.130624	0.237591	-0.549785	0.582467	0.75842
nhr-123	9.28698	-0.62882	0.392803	-1.60085	0.109409	0.264172
nhr-98	15.061	0.102034	0.336603	0.303128	0.761792	0.872869
nhr-203	25.9311	-0.332448	0.303485	-1.09543	0.273326	0.481277
nhr-202	9.05006	-0.566186	0.395291	-1.43233	0.15205	0.330134
nhr-201	9.52817	0.129108	0.413065	0.312562	0.754614	0.869761
nhr-99	48.4115	0.276174	0.266263	1.03722	0.299632	0.509032
nhr-55	113.887	-0.0497835	0.226843	-0.219462	0.82629	0.909527
nhr-130	18.6456	0.254262	0.319425	0.796	0.426032	0.628546
nhr-212	69.0176	0.0484531	0.190156	0.254807	0.798872	0.895436
nhr-211	12.8806	-0.14069	0.361378	-0.389315	0.697044	0.835234
nhr-106	74.8856	0.127312	0.196446	0.648073	0.516937	0.706506
nhr-131	90.9399	-0.043503	0.184326	-0.236011	0.813424	0.903095
pqn-60	73.4553	0.320092	0.327582	0.977133	0.328503	0.538417
nhr-210	33.3026	-0.215162	0.31258	-0.688341	0.491238	0.685172
lipl-3	80.3387	0.277343	0.325834	0.851181	0.394669	0.600164
nhr-58	46.1582	0.200521	0.278503	0.719997	0.471527	0.66817
nhr-132	281.205	-0.898101	0.218842	-4.10388	4.06283e-05	0.000608563
C14C6.5	1632.15	-0.537967	0.208841	-2.57597	0.00999597	0.047868
nhr-155	2.66319	0.169408	0.455758	0.371705	0.710112	0.842178
C14C6.2	315.966	-0.039595	0.18086	-0.218926	0.826708	0.90977
nhr-90	159.408	-0.180339	0.144594	-1.24721	0.21232	0.409032
F48G7.13	7.86475	-0.455433	0.382714	-1.19001	0.234042	0.43607
F48G7.4	20.775	0.157461	0.337358	0.466749	0.640679	0.800283
F48G7.5	4.81623	1.86319	0.459285	4.05671	4.97684e-05	0.000716594
nhr-83	10.8449	-0.41694	0.384795	-1.08354	0.27857	0.486679
F48G7.10	6.22284	-0.848826	0.428452	-1.98114	0.0475752	0.148771
nhr-190	105.875	-0.652263	0.163951	-3.97841	6.93781e-05	0.000939425
nhr-180	20.3193	0.225584	0.356756	0.632321	0.527177	0.714486
fbxa-72	73.9508	1.36846	0.252389	5.42202	5.89294e-08	2.07575e-06
F31F4.1	6.76089	-0.604239	0.457515	-1.3207	0.186602	0.377237
H25P19.1	127.119	0.258593	0.150219	1.72144	0.0851705	0.22266
ugt-29	328.72	0.11289	0.17103	0.660057	0.509217	0.700688
fbxb-72	44.7428	0.883481	0.331421	2.66574	0.00768202	0.0393717
icl-1	11271.2	-0.536923	0.235168	-2.28314	0.0224219	0.0860829
srh-2	21.7761	-0.293593	0.387492	-0.757675	0.448646	0.647973
srp-1	409.001	-0.0241574	0.219647	-0.109983	0.912423	0.956343
C05E4.15	17.7982	0.50084	0.346291	1.4463	0.148093	0.324715
srp-2	89.0225	0.069352	0.205108	0.338125	0.735269	0.857197
sti-1	909.759	0.655012	0.175385	3.73472	0.000187926	0.00210503
R09E12.9	118.647	-2.53169	0.304347	-8.31844	8.91323e-17	2.67871e-14
nhr-270	12.5328	0.815887	0.433063	1.88399	0.0595659	0.173371
R13D11.4	9.5989	0.573492	0.387739	1.47907	0.139122	0.31005
K09C6.9	23.2301	-0.0149844	0.407398	-0.0367807	0.97066	0.985734
T02B11.3	67.9342	0.196039	0.283652	0.691126	0.489486	0.683739
T02B11.8	49.3054	-0.0537462	0.271625	-0.197869	0.843147	0.919862
T02B11.6	18.6622	0.817559	0.37462	2.18237	0.0290822	0.104313
nas-32	47.1203	0.0103228	0.289799	0.0356204	0.971585	0.985894
fmo-5	289.608	-0.566774	0.155784	-3.63821	0.00027454	0.00282028
H24K24.4	37.7726	-0.0821299	0.243225	-0.337671	0.735611	0.857444
H24K24.3	809.212	0.0771474	0.11975	0.644236	0.519422	0.708531
H24K24.2	8.6059	1.09152	0.416625	2.61992	0.00879508	0.0436356
Y50D4C.2	18.4316	0.254063	0.325405	0.78076	0.434944	0.635718
Y50D4C.3	99.74	-0.310647	0.163027	-1.90549	0.0567162	0.167213
Y50D4C.6	145.792	0.0169587	0.141913	0.119501	0.904879	0.953908
sqv-6	26.2701	-0.486506	0.339673	-1.43228	0.152064	0.330134
unc-34	73.759	-0.124961	0.236997	-0.527268	0.598008	0.770699
Y50D4C.5	16.1021	0.199248	0.298498	0.667502	0.504451	0.69679
ergo-1	3664.16	-0.33695	0.163069	-2.0663	0.0387999	0.128718
R09A1.2	60.4025	-0.24621	0.217796	-1.13046	0.258282	0.464862
R09A1.3	13.9683	0.208008	0.368305	0.564772	0.572229	0.750958
flp-34	7.8578	0.109357	0.423512	0.258215	0.796241	0.893818
nra-4	1058.73	0.326555	0.110453	2.95651	0.00311144	0.0198775
K10C9.3	74.113	0.41827	0.197044	2.12273	0.0337767	0.116223
Y50D4B.6	11.8455	0.707228	0.413224	1.71149	0.086991	0.226246
Y50D4B.4	30.5963	1.49846	0.361032	4.15048	3.31778e-05	0.000515551
Y50D4B.3	96.0787	1.03821	0.252611	4.10992	3.958e-05	0.000596021
Y50D4B.2	6.33771	-0.468596	0.446543	-1.04939	0.294001	0.503304
W07B8.3	11.3361	0.147411	0.413532	0.356468	0.72149	0.848829
cpr-5	8702.28	0.368933	0.180098	2.04852	0.0405091	0.132882
W07B8.1	185.463	-0.234282	0.181937	-1.28771	0.197847	0.391385
cmd-1	822.73	0.497276	0.169419	2.93518	0.00333355	0.021034
ptr-16	11.0775	0.637677	0.443892	1.43656	0.150843	0.328248
T21H3.1	1274.52	-0.297414	0.156858	-1.89607	0.0579505	0.169894
F25A2.1	184.541	0.590497	0.252844	2.33542	0.0195217	0.0776524
Y50D4A.4	681.233	0.141013	0.120093	1.1742	0.240314	0.444124
wrb-1	82.8865	0.109764	0.18362	0.59778	0.549987	0.734363
Y50D4A.5	12.7974	-0.0436994	0.361562	-0.120863	0.9038	0.953149
Y50D4A.1	687.541	-0.196071	0.136318	-1.43833	0.150339	0.327552
madd-2	54.6049	0.507509	0.247268	2.05246	0.0401246	0.132174
C39F7.1	17.8969	-0.133422	0.322602	-0.413582	0.67918	0.823046
rab-1	949.97	0.137906	0.12649	1.09026	0.2756	0.483644
C39F7.5	126.875	-0.668041	0.211505	-3.15851	0.00158576	0.0116539
pme-5	819.815	0.0335074	0.187138	0.179052	0.857897	0.926943
egl-2	4.74627	1.29932	0.476863	2.72472	0.00643559	0.0343548
Y75B7AL.2	7.12107	0.281319	0.447396	0.628792	0.529485	0.716995
glb-33	15.3404	0.128963	0.405891	0.317727	0.750692	0.867151
snt-3	13.8802	0.216059	0.33743	0.640306	0.521973	0.710435
rga-4	325.935	-0.363376	0.185004	-1.96415	0.0495123	0.152966
Y75B7AR.1	14.2194	1.4199	0.452993	3.13449	0.00172154	0.0124065
snt-5	37.3991	-0.184756	0.22193	-0.832497	0.405128	0.610198
R12A1.3	22.6043	2.01569	0.433947	4.645	3.40071e-06	7.25604e-05
ges-1	143.932	-0.778277	0.202505	-3.84325	0.000121415	0.00148613
R09B5.11	68.8878	0.0164709	0.213448	0.077166	0.938491	0.970013
cnc-11	18.6332	0.915701	0.44732	2.04708	0.0406498	0.133175
cnc-1	14.1824	0.986076	0.436635	2.25835	0.0239237	0.0903456
cnc-4	839.521	-0.348942	0.192808	-1.80979	0.0703285	0.194439
cnc-3	546.688	-0.36456	0.216053	-1.68736	0.0915338	0.234777
cnc-2	1933.36	-0.0766358	0.30509	-0.251191	0.801666	0.897127
chil-14	6.87316	-0.273162	0.448789	-0.608665	0.542746	0.727974
hacd-1	277.362	-1.21037	0.172882	-7.00112	2.53931e-12	2.73799e-10
fpn-1.2	204.838	-0.643887	0.228389	-2.81926	0.00481352	0.0276213
pqn-54	9.96306	-0.476997	0.437726	-1.08972	0.275839	0.483702
tag-304	80.1812	0.295368	0.189361	1.55981	0.118804	0.279598
unc-60	1486.8	0.143805	0.146439	0.982013	0.326094	0.536151
C38C3.4	11.8181	-0.482508	0.385555	-1.25146	0.210765	0.407365
C38C3.10	7.5966	0.386167	0.421305	0.916597	0.359354	0.568893
oac-31	125.661	-0.433366	0.277434	-1.56205	0.118276	0.278814
oac-32	46.6366	-0.225615	0.359952	-0.626793	0.530795	0.718012
F52F10.2	3.79853	1.13167	0.478093	2.36706	0.0179301	0.0732821
cdc-25.2	192.95	0.649258	0.174549	3.71962	0.000199521	0.00219488
F16B4.7	18.9457	-0.873069	0.39028	-2.23703	0.0252842	0.0940408
F16B4.4	218.383	-0.321898	0.219096	-1.46921	0.141776	0.314723
F16B4.2	12.7511	0.208626	0.367175	0.568192	0.569904	0.748898
nhr-178	32.1938	-0.42172	0.306961	-1.37386	0.169487	0.354037
nhr-177	63.2135	-0.114991	0.233111	-0.493291	0.621807	0.787998
nhr-179	14.4107	0.491028	0.374017	1.31285	0.189234	0.380542
nhr-117	23.6895	0.314926	0.356387	0.883662	0.376879	0.584284
nhr-110	14.4411	0.103952	0.355438	0.292462	0.769934	0.877466
nhr-237	8.32378	0.198802	0.436681	0.455257	0.648924	0.804958
nhr-238	74.7665	-0.719157	0.218016	-3.29864	0.000971532	0.00785961
K04F1.9	72.5105	-0.323357	0.256173	-1.26226	0.206855	0.402179
Y46H3C.5	57.6143	1.18854	0.294064	4.04177	5.30485e-05	0.000756115
Y46H3C.7	44.5421	1.2115	0.350012	3.4613	0.000537574	0.00485812
Y46H3C.6	8.05937	-0.0734561	0.419429	-0.175133	0.860975	0.927915
gst-21	10.516	-0.411448	0.42434	-0.969618	0.332237	0.54215
nhr-256	284.14	0.231086	0.130799	1.76673	0.0772737	0.207745
clec-204	63.559	-0.218627	0.245556	-0.890337	0.373285	0.581654
clec-205	140.036	0.152953	0.266253	0.574464	0.565654	0.74581
dhs-13	70.5783	-0.179193	0.206828	-0.866385	0.386279	0.592614
F36H9.4	81.6182	0.107811	0.246151	0.437987	0.661396	0.81272
F36H9.5	5.29825	0.438351	0.472311	0.928098	0.353357	0.563082
hsp-16.2	49.3808	-0.523558	0.241915	-2.16423	0.030447	0.107812
hsp-16.41	204.325	-0.14165	0.355321	-0.398653	0.690149	0.830894
srt-42	7.65246	1.97942	0.442998	4.46825	7.88636e-06	0.000150737
Y46H3A.4	36.4001	0.50729	0.275492	1.8414	0.0655633	0.185241
Y46H3A.5	53.6072	0.302514	0.468688	0.645449	0.518636	0.708063
gly-7	883.033	-0.228816	0.0770956	-2.96795	0.00299794	0.019292
mrpl-39	115.505	0.482302	0.197212	2.4456	0.0144609	0.063063
Y32G9B.1	19.5285	0.491417	0.359415	1.36727	0.171541	0.356771
T10B5.8	582.316	-2.29477	0.288771	-7.94667	1.91593e-15	4.16346e-13
T10B5.7	765.74	-0.14488	0.143809	-1.00744	0.313722	0.523673
T10B5.3	321.115	-0.146234	0.159447	-0.917135	0.359072	0.568893
knl-3	312.818	-0.151704	0.152931	-0.991977	0.321209	0.531273
T10B5.4	57.2337	0.324023	0.229887	1.40949	0.158691	0.339161
cct-7	1396.36	0.0259499	0.137283	0.189024	0.850074	0.92372
oig-6	33.2283	0.10307	0.285492	0.361027	0.718079	0.846509
nphp-2	11.026	0.850192	0.430555	1.97464	0.0483087	0.150493
T06A1.1	9.98858	0.764964	0.472871	1.6177	0.105727	0.258416
T06A1.5	241.629	-0.19484	0.196543	-0.991332	0.321524	0.531545
acs-3	37.3559	0.273686	0.358741	0.762908	0.445518	0.645488
T08B1.4	27.5431	-0.244831	0.330421	-0.740966	0.458714	0.656334
T08B1.1	241.078	0.170349	0.203426	0.837403	0.402366	0.607619
tnt-4	18.0088	0.962039	0.390521	2.46348	0.0137597	0.0606602
alh-5	24.8113	-0.342834	0.281616	-1.21738	0.22346	0.422977
clec-206	51.3994	-3.36916	0.384327	-8.76638	1.84502e-18	7.66499e-16
F59A7.8	216.901	0.248708	0.192561	1.29158	0.196503	0.389722
F59A7.7	6.92343	-0.490653	0.423554	-1.15842	0.246694	0.451483
F59A7.2	47.763	0.0627273	0.300919	0.208453	0.834876	0.91515
F59A7.5	29.5079	0.434227	0.321279	1.35156	0.176516	0.363551
comt-4	286.925	-1.69344	0.270315	-6.26471	3.73529e-10	2.44264e-08
comt-3	164.909	-0.0283074	0.203738	-0.13894	0.889497	0.944815
nhr-86	247.703	0.0689866	0.11749	0.587171	0.557089	0.739348
lbp-9	930.817	0.0496539	0.214146	0.231869	0.81664	0.905135
Y40B10A.9	88.5337	0.0644147	0.25014	0.257514	0.796782	0.894068
F36F12.4	7.79352	0.201555	0.42475	0.474526	0.635125	0.797719
ztf-28	78.9585	-0.273133	0.235236	-1.1611	0.2456	0.450182
F36F12.1	4.75486	0.653442	0.477401	1.36875	0.171078	0.356298
F22F7.4	21.3538	0.16711	0.360549	0.463486	0.643016	0.801786
ckb-4	317.632	0.58284	0.154952	3.76142	0.00016895	0.00193545
F22F7.3	3.93758	0.099025	0.479749	0.20641	0.836471	0.915903
F22F7.6	4.24946	0.0233	0.480292	0.0485121	0.961308	0.981246
F22F7.8	15.5611	-0.092663	0.350065	-0.264702	0.791239	0.890877
F22F7.2	58.87	-0.0470388	0.211808	-0.222082	0.82425	0.909075
F22F7.1	939.166	0.0413106	0.129488	0.319031	0.749703	0.86676
F22F7.7	30.5726	0.697404	0.261524	2.66669	0.00766014	0.0392881
C45H4.14	97.6734	0.901395	0.182717	4.9333	8.0852e-07	2.10707e-05
cyp-33C2	45.5842	-1.45092	0.246148	-5.8945	3.75807e-09	1.82415e-07
Y5H2B.3	17.8276	2.03548	0.359924	5.65529	1.55581e-08	6.22543e-07
nhr-13	93.0065	0.223224	0.175818	1.26963	0.204217	0.399383
cyp-32B1	594.945	-2.08844	0.223866	-9.32899	1.06879e-20	6.2903e-18
nhr-133	196.691	-0.134603	0.180505	-0.745704	0.455846	0.653954
nhr-184	9.12206	-0.130541	0.426284	-0.30623	0.75943	0.872184
nstp-8	2.75879	0.366802	0.471924	0.777248	0.437013	0.637225
nhr-56	88.3234	-0.174035	0.239242	-0.727441	0.466956	0.66353
nhr-128	13.0667	0.135018	0.389066	0.347032	0.728567	0.853352
nhr-103	11.981	-0.29917	0.376629	-0.794335	0.427	0.629408
nhr-18	24.7167	-0.0659227	0.295523	-0.223071	0.82348	0.908652
nhr-134	89.9783	0.0357793	0.205123	0.174428	0.861529	0.92823
nhr-96	14.0774	0.0837533	0.333036	0.251484	0.80144	0.897016
cyp-33C4	136.838	0.571854	0.242454	2.35861	0.0183435	0.0744973
cyp-33C3	26.6214	-0.447573	0.354418	-1.26284	0.206647	0.40194
cyp-33C5	17.029	-0.168271	0.333114	-0.505144	0.613457	0.782631
cyp-33C6	3.03887	0.33751	0.477642	0.706617	0.479804	0.676094
cyp-33C7	50.4879	-0.4235	0.273622	-1.54776	0.121681	0.283762
F41B5.1	17.913	0.322286	0.302952	1.06382	0.28741	0.495927
nhr-182	95.4916	-0.430203	0.190364	-2.2599	0.0238277	0.0900631
nhr-183	70.5396	0.00631578	0.270333	0.023363	0.981361	0.990335
nhr-59	32.1521	0.287299	0.302838	0.948686	0.34278	0.55196
fbxa-137	12.6491	1.28119	0.449352	2.8512	0.00435549	0.0256446
nhr-228	236.281	-0.344304	0.155745	-2.21069	0.0270576	0.0990382
nhr-227	5.96854	0.0600932	0.449546	0.133675	0.893659	0.947597
nhr-225	9.55786	0.314693	0.390688	0.805484	0.42054	0.624048
nhr-115	67.5167	-0.145865	0.251469	-0.580051	0.56188	0.742915
nhr-226	54.6406	-0.290743	0.262652	-1.10695	0.268315	0.475593
Y19D10B.6	19.7233	0.135272	0.354319	0.381781	0.702624	0.838892
pud-1.2	55.7702	0.927717	0.448867	2.0668	0.0387534	0.128647
pud-2.2	68.4888	0.857754	0.454247	1.8883	0.0589856	0.172178
pud-3	167.855	1.04523	0.465533	2.24523	0.0247537	0.0925233
pud-4	59.4137	1.32463	0.4491	2.94953	0.00318261	0.0202541
pud-2.1	38.2593	0.880393	0.443936	1.98315	0.0473504	0.148298
pud-1.1	78.9415	0.716892	0.462004	1.5517	0.120733	0.282045
irld-30	5.35862	0.351795	0.479804	0.733205	0.463433	0.660145
srbc-15	19.9981	-1.40404	0.338514	-4.14765	3.359e-05	0.00052024
irld-53	6.12106	-0.28981	0.467385	-0.620067	0.535213	0.722053
Y19D10A.11	11.6129	-1.04168	0.348925	-2.9854	0.00283209	0.0184093
F56A4.3	398.692	-1.61453	0.210048	-7.68648	1.51243e-14	2.67038e-12
gst-10	849.873	-1.39199	0.18521	-7.51573	5.65936e-14	8.78445e-12
Y45G12C.1	45.851	0.262318	0.347454	0.754973	0.450265	0.649543
C29G2.3	9.40411	1.96828	0.460053	4.27837	1.88266e-05	0.000320393
C29G2.6	39.0614	-0.253053	0.205539	-1.23116	0.218261	0.416389
C29G2.1	25.5049	0.503123	0.281034	1.79026	0.0734129	0.200572
irg-3	561.646	-0.640042	0.159145	-4.02175	5.77682e-05	0.000808698
F53E10.6	102.125	0.039814	0.170362	0.233702	0.815216	0.904053
acr-17	11.269	0.214619	0.37932	0.565799	0.57153	0.750407
F53E10.1	101.117	0.328058	0.165689	1.97996	0.0477075	0.149119
W02H5.2	37.2907	-0.00765382	0.248148	-0.0308438	0.975394	0.987206
W02H5.8	155.44	-0.15721	0.237009	-0.663309	0.507133	0.698649
angl-1	14.4586	-0.762501	0.38119	-2.00032	0.0454659	0.143928
ndx-2	7.50733	0.175604	0.426199	0.412023	0.680323	0.823582
W02G9.4	66.8022	-0.0215853	0.262133	-0.0823448	0.934373	0.96756
kel-8	129.66	0.931943	0.215387	4.32683	1.51272e-05	0.00026543
Y45G12B.3	134.584	-0.114328	0.179323	-0.637552	0.523765	0.712006
Y45G12B.2	174.994	-0.057524	0.134427	-0.427921	0.668708	0.817432
nuo-5	1191.19	-0.122872	0.11756	-1.04519	0.295937	0.505451
C24B9.3	1365.65	-0.184912	0.18163	-1.01807	0.308645	0.519063
dod-3	793.855	-0.739867	0.219713	-3.36742	0.000758751	0.00642913
R05D8.7	32.6421	-1.89141	0.333095	-5.6783	1.36039e-08	5.56973e-07
dhs-14	408.624	-0.305373	0.18185	-1.67926	0.0931014	0.237511
R05D8.9	16.6472	-1.30652	0.419423	-3.11505	0.00183915	0.0130806
dhs-15	15.7326	-0.38037	0.422111	-0.901113	0.367528	0.576623
R05D8.11	3.32641	0.416706	0.472977	0.881029	0.378302	0.58572
ketn-1	312.731	-0.282365	0.374793	-0.753389	0.451216	0.650084
F54E2.2	3.44781	1.14495	0.476798	2.40134	0.0163353	0.0686513
F54E2.1	2872.87	-0.285124	0.208604	-1.36682	0.171681	0.356914
T03D3.5	41.0481	0.382732	0.251699	1.52059	0.128363	0.2941
ugt-53	649.322	-1.4236	0.200042	-7.11652	1.10684e-12	1.35949e-10
folt-2	2298.77	1.0156	0.276898	3.66779	0.000244655	0.00257316
F37B4.10	740.189	0.628294	0.146982	4.27463	1.91458e-05	0.000324262
ifc-1	24.9266	1.50802	0.411335	3.66615	0.000246234	0.002584
C31B8.7	7.8518	0.932721	0.458497	2.0343	0.0419215	0.13625
C31B8.8	171.952	-0.464187	0.235242	-1.97323	0.0484692	0.150733
srh-87	9.7652	1.08483	0.449807	2.41176	0.0158759	0.0673197
asp-8	47.0491	-0.60397	0.280744	-2.15132	0.0314511	0.110454
F59D6.7	33.2202	0.228725	0.305732	0.748122	0.454387	0.65261
acs-21	24.7842	0.0105242	0.287229	0.0366405	0.970772	0.98575
cyp-33C9	79.8508	-0.757355	0.218576	-3.46495	0.000530334	0.00480807
Y73C8C.8	25.8285	1.761	0.344644	5.10961	3.22823e-07	9.57953e-06
Y73C8C.3	17.8941	1.55682	0.388084	4.01154	6.03238e-05	0.000838026
clec-210	285.604	0.78216	0.268475	2.91334	0.00357582	0.022085
tat-6	6.22882	0.221379	0.463901	0.477213	0.633211	0.796338
C36C5.5	6.61089	0.190889	0.448264	0.42584	0.670224	0.818159
lag-2	10.7865	0.816118	0.43091	1.89394	0.0582332	0.170648
Y73C8B.3	330.262	0.201237	0.17379	1.15793	0.246893	0.451672
Y73C8B.2	14.3295	0.508369	0.328754	1.54635	0.12202	0.284457
Y73C8B.1	29.9504	0.500918	0.23308	2.14913	0.0316243	0.11087
Y73C8B.5	11.441	0.273316	0.35526	0.76934	0.441692	0.642127
K08D9.4	8.16168	-0.301096	0.428131	-0.70328	0.481881	0.678013
apx-1	174.064	-0.20272	0.175409	-1.1557	0.247805	0.452755
K08D9.9	244.467	1.21212	0.278588	4.35092	1.35566e-05	0.000240865
srt-63	4.58603	0.23553	0.477097	0.493672	0.621538	0.787886
T28A11.22	6.86537	0.0840743	0.450664	0.186556	0.852008	0.924176
T28A11.17	8.27534	0.330385	0.445464	0.741666	0.45829	0.65606
T28A11.19	4.90215	0.999975	0.469814	2.12845	0.0332998	0.1152
T28A11.3	6.78911	0.569954	0.4701	1.21241	0.225355	0.425269
fbxa-64	39.2631	0.198776	0.230548	0.862191	0.388582	0.594597
T28A11.2	59.1423	0.649329	0.250826	2.58876	0.00963223	0.0466102
F35F10.5	129.344	-1.06317	0.231903	-4.58455	4.54957e-06	9.31344e-05
F35F10.6	38.8538	-1.10374	0.347702	-3.17437	0.00150161	0.0111457
F35F10.4	10.9304	-0.591305	0.435075	-1.35909	0.174119	0.360091
arrd-18	27.8091	0.423655	0.298064	1.42136	0.155213	0.334341
arrd-19	62.8755	0.471097	0.216303	2.17795	0.0294094	0.105246
F35F10.1	672.686	-0.339898	0.227606	-1.49336	0.135343	0.304365
F35F10.13	4.50816	1.0811	0.473238	2.28448	0.0223434	0.0859246
C17B7.5	33.9759	-0.836828	0.398792	-2.0984	0.0358694	0.121348
C17B7.4	6.72345	1.00216	0.437508	2.29062	0.0219856	0.0847793
C17B7.10	14.8916	0.794418	0.411529	1.93041	0.0535564	0.161642
fbxa-65	49.1862	0.300444	0.325789	0.922205	0.356421	0.566114
C17B7.12	9.55264	0.701115	0.42624	1.64488	0.0999937	0.248839
scrm-3	7.52527	0.868609	0.412723	2.10458	0.0353278	0.119895
C04E12.5	82.5805	-0.948949	0.316459	-2.99865	0.00271179	0.0177662
C04E12.4	307.071	-0.401902	0.25865	-1.55385	0.120221	0.281576
C04E12.2	30.115	-0.343841	0.317244	-1.08384	0.278436	0.486566
C04E12.10	4.88267	-0.62832	0.480151	-1.30859	0.190674	0.381874
arrd-21	5.94571	0.438814	0.478743	0.916597	0.359354	0.568893
T20D4.13	7.89693	-0.256004	0.452308	-0.565995	0.571397	0.75037
T20D4.15	8.58495	-0.166532	0.450183	-0.369921	0.711441	0.842975
T20D4.7	11.133	-0.163857	0.409276	-0.400357	0.688893	0.829833
arrd-22	25.2948	-0.113586	0.310232	-0.366132	0.714266	0.844661
T20D4.5	140.984	-0.818074	0.290873	-2.81248	0.00491615	0.0281022
T20D4.4	30.7297	-0.815373	0.288676	-2.82452	0.00473509	0.027287
T20D4.3	42.1194	-1.2739	0.365979	-3.48079	0.000499933	0.00458628
T20D4.19	8.67359	1.1284	0.410511	2.74877	0.00598198	0.0325233
cfz-2	59.846	1.60342	0.27303	5.87269	4.28771e-09	2.0188e-07
slc-28.2	7.34401	0.397977	0.434213	0.916548	0.359379	0.568893
slc-28.1	5.25975	0.725538	0.471329	1.53935	0.123719	0.286811
gst-33	13.2615	0.153457	0.353836	0.433695	0.66451	0.815553
lys-7	2489.77	-0.71812	0.254195	-2.82508	0.00472693	0.0272634
ugt-64	1054.03	-0.154325	0.174399	-0.884896	0.376213	0.583893
irg-1	6.55572	1.09428	0.433048	2.52693	0.0115065	0.0533405
T24A6.7	22.7888	0.363973	0.418353	0.870015	0.384292	0.590762
nhr-221	10.7456	0.308615	0.441603	0.698851	0.484645	0.680194
nhr-93	29.7395	-0.42116	0.374073	-1.12588	0.260217	0.467403
T24A6.20	110.904	0.222898	0.203711	1.09419	0.273871	0.481927
grl-32	11.0461	0.208246	0.412357	0.505012	0.61355	0.78266
T22F3.3	31320.3	-0.0768618	0.177805	-0.432282	0.665537	0.815963
rpl-11.1	1939.29	-0.328662	0.169539	-1.93856	0.0525545	0.159549
T22F3.2	342.872	-0.271666	0.164355	-1.65292	0.0983467	0.245877
T22F3.12	7.28051	0.174216	0.402738	0.43258	0.66532	0.815858
T22F3.8	17.3109	1.02466	0.404135	2.53543	0.0112309	0.0522347
T22F3.11	26.9463	-0.046363	0.47893	-0.0968054	0.922881	0.961951
F59B1.2	92.5689	-0.249098	0.212998	-1.16948	0.242208	0.44599
F59B1.8	60.5086	0.537295	0.247359	2.17212	0.0298464	0.106406
F59B1.10	7.78469	0.796294	0.414971	1.91891	0.0549952	0.164297
Y39H10B.2	100.422	-0.489511	0.161388	-3.03313	0.00242031	0.0161717
Y39H10B.3	8.18804	-0.205043	0.438513	-0.467587	0.64008	0.800184
W08A12.4	16.6653	-0.179555	0.417665	-0.429903	0.667266	0.816524
W08A12.3	12.0034	0.437547	0.352778	1.24029	0.214868	0.412197
W08A12.2	317.512	-0.283056	0.206692	-1.36946	0.170855	0.356001
unc-132	707.865	-0.0731748	0.124056	-0.589855	0.555288	0.73811
lin-40	1108.47	-0.0675597	0.143509	-0.47077	0.637805	0.799647
T27C4.1	28.7634	0.180524	0.268651	0.671966	0.501605	0.694232
hpo-36	24.1026	0.337565	0.3231	1.04477	0.29613	0.505601
mtm-9	482.142	-0.161295	0.147839	-1.09102	0.275265	0.483235
Y39H10A.6	368.847	0.0520597	0.180369	0.288629	0.772865	0.879317
chk-1	725.921	-0.192476	0.128686	-1.4957	0.134731	0.303473
oac-55	16.4574	0.278402	0.387118	0.719167	0.472038	0.668649
Y39H10A.1	5.2699	-0.0695383	0.446973	-0.155576	0.876367	0.93692
R08E5.1	23.5767	-1.06689	0.383239	-2.78386	0.00537155	0.0300965
R08E5.3	257.957	0.149024	0.243241	0.612661	0.540101	0.725596
cysl-3	20.5855	0.716771	0.313886	2.28354	0.0223988	0.0860671
R08F11.1	11.1527	-0.685363	0.400351	-1.71191	0.0869138	0.226171
cyp-33C8	597.694	-0.394475	0.239664	-1.64595	0.0997746	0.248469
R08F11.4	234.423	0.118075	0.415859	0.283931	0.776463	0.881635
scl-12	17.0121	-1.97234	0.388661	-5.07469	3.88118e-07	1.10084e-05
H10D18.5	38.5323	0.23489	0.29773	0.788936	0.430149	0.631258
ugt-32	138.554	-0.228548	0.311629	-0.733398	0.463316	0.660044
btb-21	15.3408	0.224452	0.317551	0.706823	0.479676	0.676094
nhr-158	14.8162	1.01057	0.375252	2.69304	0.00708031	0.0370131
C17E7.13	4.66131	1.46483	0.466624	3.13921	0.00169402	0.0122582
C17E7.9	189.289	0.756056	0.138207	5.47048	4.48823e-08	1.61314e-06
C17E7.12	29.1713	1.04845	0.332649	3.15182	0.00162255	0.0118554
C17E7.4	300.45	0.208148	0.133549	1.55859	0.119093	0.279806
sre-9	6.79999	0.539761	0.458887	1.17624	0.239499	0.443363
nhr-284	8.9974	0.0459109	0.388299	0.118236	0.905881	0.954195
cyp-35A5	100.87	-0.49528	0.291805	-1.6973	0.0896405	0.230927
cyp-35B1	242.734	-1.87967	0.197502	-9.51722	1.77881e-21	1.41763e-18
cyp-35B2	10.4991	-1.72082	0.41997	-4.09748	4.1768e-05	0.000622334
cyp-34A4	81.5564	0.389071	0.308313	1.26193	0.206973	0.402187
cyp-34A5	98.0525	-0.31073	0.280146	-1.10917	0.267355	0.474899
cyp-34A6	21.3345	-0.335516	0.349244	-0.960691	0.336708	0.546374
cyp-34A7	19.3641	-0.113901	0.392628	-0.290098	0.771741	0.878533
cyp-34A8	1011.52	-1.13864	0.224891	-5.06309	4.12523e-07	1.16538e-05
cyp-34A9	2245.65	-1.23797	0.203157	-6.09366	1.1036e-09	6.16143e-08
cyp-34A10	14.7585	-0.27284	0.377467	-0.722818	0.469792	0.66638
nlp-34	39.358	0.394054	0.284071	1.38717	0.165391	0.348395
nlp-31	1609.02	0.0656617	0.214935	0.305495	0.759989	0.872184
nlp-30	62.1653	0.826454	0.32544	2.5395	0.011101	0.051767
nlp-29	890.088	-0.419379	0.236755	-1.77136	0.0765009	0.206271
nlp-28	725.138	-0.0346515	0.286871	-0.120791	0.903856	0.953149
nlp-27	3306.26	-0.0286227	0.329842	-0.0867768	0.930849	0.965505
K09D9.12	27.309	1.14555	0.288752	3.96723	7.27119e-05	0.000977218
cyp-35A3	840.842	-2.90978	0.353347	-8.23493	1.79663e-16	4.78819e-14
K09D9.1	575.696	0.199556	0.23314	0.855951	0.392025	0.597599
cyp-35A4	84.8911	-2.82027	0.447345	-6.30446	2.89196e-10	1.9545e-08
C49G7.7	133.456	-0.508209	0.237636	-2.1386	0.0324683	0.113082
C49G7.12	314.111	0.0862423	0.236881	0.364075	0.715802	0.845448
C49G7.10	841.892	0.0999631	0.200346	0.498953	0.617813	0.785563
irg-2	154.3	-0.124898	0.209557	-0.59601	0.551169	0.735013
phat-3	37.5989	0.347011	0.315818	1.09877	0.271869	0.479778
C49G7.3	244.377	0.0913534	0.29841	0.306133	0.759503	0.872184
otpl-2	13.9393	-0.247365	0.384542	-0.643271	0.520048	0.708974
nhr-181	123.346	0.586525	0.194569	3.01448	0.00257421	0.0169751
phat-5	174.36	4.89039	0.377602	12.9512	2.31304e-38	6.53434e-35
phat-4	11.1542	1.9768	0.430787	4.58881	4.45774e-06	9.15198e-05
nhr-57	128.251	-0.428956	0.222262	-1.92996	0.0536117	0.16174
lgc-29	12.8693	-0.362353	0.343459	-1.05501	0.29142	0.500759
Y45G5AL.1	438.023	-0.172766	0.116393	-1.48433	0.137722	0.308208
Y45G5AM.6	25.6926	0.215848	0.286489	0.753425	0.451195	0.650084
Y45G5AM.5	14.382	1.2221	0.386039	3.16575	0.00154684	0.0114035
Y45G5AM.3	98.1534	-0.539657	0.178518	-3.02298	0.00250299	0.0165995
Y45G5AM.7	849.807	0.138679	0.111481	1.24398	0.213509	0.41037
coh-4	385.955	-0.133918	0.113661	-1.17822	0.238708	0.442249
Y45G5AM.2	2142.09	-0.166499	0.169379	-0.982995	0.32561	0.535707
Y45G5AM.9	504.811	-0.212345	0.107782	-1.97013	0.0488237	0.151568
nhr-114	71.8599	0.925906	0.263298	3.51657	0.00043716	0.00413767
H43I07.3	405.423	0.337804	0.145414	2.32306	0.0201761	0.0795833
rpac-40	440.372	-0.070989	0.135383	-0.524358	0.60003	0.772529
H43I07.1	154.686	0.316411	0.115541	2.73853	0.00617142	0.0332969
nlp-9	12.6518	0.392276	0.33531	1.16989	0.242045	0.445864
nlp-13	13.8093	0.10755	0.319048	0.337095	0.736045	0.857687
ZC132.3	13.5155	0.896513	0.38794	2.31095	0.0208354	0.0813882
ZC132.4	14.6724	1.14787	0.442715	2.59279	0.00952007	0.0462099
R02D1.2	90.7611	-0.502304	0.200775	-2.50182	0.0123557	0.0561713
nhr-125	39.9433	-0.484391	0.310579	-1.55964	0.118846	0.279598
D2063.1	24.6988	0.121841	0.39536	0.308179	0.757946	0.871692
irld-1	9.39052	0.0633305	0.410823	0.154155	0.877488	0.937419
glrx-3	458.091	-0.131297	0.114286	-1.14884	0.25062	0.45607
figl-1	338.006	-0.0323778	0.110215	-0.29377	0.768934	0.876926
hpo-18	127.355	0.128863	0.267002	0.48263	0.629359	0.793634
mcm-7	3850.1	0.136547	0.110278	1.2382	0.215641	0.41312
F32D1.3	54.7016	-0.278804	0.322801	-0.863702	0.387752	0.593648
grl-13	3.77555	0.0287334	0.473397	0.0606962	0.951601	0.976276
F32D1.11	44.9839	-0.135902	0.213341	-0.637017	0.524114	0.712247
F32D1.5	2256.89	0.257024	0.10936	2.35025	0.0187609	0.0757569
fipp-1	2121.42	0.197175	0.133686	1.4749	0.140238	0.311947
neg-1	1226.33	0.321316	0.0745762	4.30856	1.64323e-05	0.000287259
F32D1.7	648.649	0.228464	0.139773	1.63454	0.102146	0.252417
F13A2.4	11.8959	-0.0842756	0.380741	-0.221346	0.824823	0.90921
grl-5	50.9819	1.34096	0.47929	2.7978	0.00514515	0.0290595
skr-14	67.4128	1.84161	0.297041	6.19986	5.65124e-10	3.45558e-08
skr-7	154.131	1.73654	0.252786	6.86958	6.43899e-12	6.62676e-10
Y47D7A.13	30.764	2.31284	0.417845	5.53516	3.10939e-08	1.15884e-06
rft-1	138.242	0.0728683	0.224252	0.32494	0.745227	0.864089
rft-2	544.61	-0.166875	0.123309	-1.3533	0.175958	0.362675
gnrr-5	26.9913	-0.0784027	0.298997	-0.262219	0.793153	0.891536
T08H10.1	630.47	-0.49368	0.137035	-3.60259	0.000315067	0.00315849
unc-62	438.032	0.469401	0.17954	2.61447	0.0089366	0.0441723
T28F12.1	33.6692	-0.0896342	0.237152	-0.377961	0.70546	0.840128
sos-1	144.512	-0.22636	0.278599	-0.812494	0.416508	0.620697
Y61A9LA.5	12.8401	-0.312726	0.380967	-0.820873	0.411719	0.616502
Y61A9LA.7	14.1398	-0.543996	0.349704	-1.55559	0.119805	0.281104
sut-2	141.95	-0.0057048	0.188147	-0.030321	0.975811	0.987345
Y61A9LA.3	226.918	0.233798	0.13556	1.72468	0.0845855	0.221705
Y61A9LA.1	451.66	-0.313905	0.165307	-1.89892	0.0575746	0.169179
Y61A9LA.11	126.996	-0.0564596	0.163136	-0.346089	0.729276	0.853493
Y61A9LA.10	964.415	-0.461558	0.142328	-3.24293	0.00118309	0.00920214
F54D11.4	109.538	-0.297886	0.169305	-1.75947	0.078498	0.210103
sumv-2	770.301	-0.0437299	0.199054	-0.219689	0.826114	0.909527
pmt-2	2717.96	0.0647244	0.182498	0.354659	0.722845	0.849787
F54D11.3	60.0685	-0.220636	0.251149	-0.878505	0.37967	0.587129
soc-1	61.011	0.189992	0.215194	0.882889	0.377296	0.584674
F41F3.3	66.5875	2.34306	0.459773	5.09612	3.46678e-07	9.99351e-06
col-139	205.905	-2.5533	0.416013	-6.13754	8.38069e-10	4.83172e-08
srx-74	6.94996	0.175522	0.431296	0.406964	0.684035	0.826588
srx-77	11.4141	-0.553048	0.353072	-1.56639	0.117257	0.27708
K03B4.9	6.33232	0.650124	0.467132	1.39174	0.164002	0.346578
K03B4.4	8.26255	0.493663	0.451755	1.09277	0.274496	0.482478
taf-10	136.165	-0.0589422	0.198391	-0.297101	0.766389	0.875829
K03B4.2	580.145	0.0252462	0.120704	0.209158	0.834325	0.914996
K03B4.1	443.159	-0.0750857	0.0947957	-0.792079	0.428315	0.629875
cpg-8	199.366	0.40388	0.164041	2.46207	0.0138138	0.0608037
ZC266.1	33.1304	-0.363965	0.253019	-1.43849	0.150295	0.327552
oac-24	17.0211	-0.802573	0.40613	-1.97615	0.048138	0.150099
prx-6	331.406	-0.256783	0.198153	-1.29589	0.195015	0.388024
F39G3.5	25.9836	0.988013	0.303792	3.25227	0.00114487	0.00896415
F39G3.4	5.36336	0.563722	0.473362	1.19089	0.233696	0.435656
tig-2	194.529	-0.455689	0.19739	-2.30857	0.0209674	0.0817908
F39G3.3	296.726	-0.242946	0.147871	-1.64296	0.100392	0.249502
F39G3.2	17.2132	0.495817	0.355994	1.39277	0.16369	0.34628
ugt-61	460.216	-0.456415	0.16354	-2.79085	0.00525704	0.0295604
C18G1.6	8.7665	-0.237793	0.44193	-0.538078	0.590523	0.764681
hil-4	11618.9	-0.0597468	0.0978928	-0.610328	0.541644	0.727117
pgl-3	1623.17	-0.0354685	0.124216	-0.285539	0.775231	0.880661
elt-7	301.33	0.117352	0.150386	0.780336	0.435193	0.635885
R02F11.1	6.8221	1.72303	0.453333	3.8008	0.000144229	0.00170765
R02F11.3	74.0653	-0.121441	0.203444	-0.596924	0.550558	0.734476
R02F11.4	600.997	-0.26604	0.110907	-2.39878	0.01645	0.0689894
adss-1	1635.37	-0.393894	0.0762214	-5.16776	2.36921e-07	7.25925e-06
hsp-6	1103.31	-0.646749	0.170686	-3.78912	0.000151181	0.00177284
C37H5.5	527.087	-0.174564	0.141113	-1.23705	0.21607	0.413618
C37H5.14	15.0626	0.0189288	0.318528	0.0594258	0.952613	0.976746
nas-9	334.336	-0.42675	0.178772	-2.38712	0.016981	0.0706621
C37H5.3	1064.91	0.270537	0.145559	1.85861	0.0630829	0.180119
C37H5.2	198.15	-0.666607	0.182192	-3.65882	0.000253382	0.00264524
nex-4	10.6732	0.185176	0.420872	0.439982	0.65995	0.811648
C37H5.13	779.387	0.41589	0.14372	2.89374	0.00380682	0.0231175
srd-32	17.4427	-0.303561	0.371239	-0.817697	0.41353	0.618107
T19H12.6	4.91548	0.481513	0.479359	1.00449	0.315141	0.525173
nhr-220	8.96406	-0.272391	0.449645	-0.60579	0.544654	0.730112
T19H12.3	48.3877	0.350721	0.286062	1.22603	0.220188	0.418508
ugt-12	1642.24	0.261695	0.232979	1.12326	0.261329	0.468555
T19H12.2	1399.23	0.0100315	0.145323	0.0690294	0.944966	0.973002
ugt-11	140.17	-0.702531	0.221635	-3.16976	0.00152563	0.0112707
ugt-9	209.883	2.93952	0.363166	8.09417	5.76584e-16	1.33512e-13
ugt-8	170.71	-0.447759	0.31507	-1.42114	0.155276	0.334341
ugt-14	112.338	-0.53521	0.296064	-1.80775	0.0706448	0.195123
ugt-13	70.9997	-0.515961	0.274342	-1.88072	0.0600094	0.174231
C02E7.7	33.2283	3.17127	0.388371	8.16558	3.19905e-16	8.06903e-14
C02E7.6	58.1996	3.18295	0.407894	7.80336	6.02799e-15	1.13527e-12
C02E7.10	18.9057	0.162282	0.461689	0.351497	0.725216	0.851225
catp-2	5.45821	-0.269866	0.480244	-0.561935	0.57416	0.752552
tam-1	1630.9	-0.0985883	0.128595	-0.766658	0.443285	0.64378
F26G5.1	351.686	0.428813	0.12101	3.54361	0.00039469	0.00381066
ncx-8	25.2274	0.00185237	0.361785	0.00512008	0.995915	0.998324
ncx-9	5.10967	-0.340515	0.480174	-0.709148	0.478232	0.674626
ugt-7	64.1169	-0.494017	0.249887	-1.97696	0.0480461	0.149879
srr-6	150.847	-0.122122	0.376666	-0.324217	0.745774	0.864439
srr-4	155.644	0.995602	0.186705	5.33248	9.68803e-08	3.22744e-06
cpt-4	90.2655	0.809671	0.260173	3.11205	0.00185794	0.0131744
swt-7	65.4197	0.594688	0.222065	2.67798	0.00740668	0.038294
K11D12.13	1348.92	1.73716	0.247234	7.02639	2.11939e-12	2.39491e-10
K11D12.6	31.9372	1.27559	0.290839	4.38588	1.15519e-05	0.00020973
K11D12.7	111.243	-0.125285	0.215238	-0.582076	0.560516	0.742013
K11D12.11	53.1074	0.0361235	0.208699	0.173089	0.862581	0.928809
K11D12.8	7.17969	-0.182734	0.439117	-0.416141	0.677307	0.822553
K11D12.9	8.11034	0.501444	0.411724	1.21791	0.223257	0.422779
pqn-51	4769.76	-0.24469	0.0972037	-2.51729	0.0118262	0.0543764
K11D12.12	77.9904	0.0208794	0.228802	0.0912553	0.92729	0.963633
cwp-4	17.3137	-1.31277	0.398181	-3.29693	0.000977479	0.00789417
mlk-1	184.915	-0.516108	0.173288	-2.97833	0.00289826	0.0187273
Y58A7A.1	43.7992	-0.181229	0.253413	-0.715154	0.474514	0.670922
Y58A7A.2	65.4264	-0.695587	0.379009	-1.83528	0.0664642	0.186864
Y58A7A.3	216.484	-0.0258189	0.232142	-0.11122	0.911442	0.956117
Y58A7A.4	24.0717	0.287727	0.415998	0.691654	0.489155	0.683616
Y58A7A.5	28.3106	1.13311	0.331799	3.41504	0.000637724	0.0055604
glb-32	8.20325	0.712349	0.429981	1.6567	0.0975805	0.244731
unc-46	9.88015	0.393755	0.419029	0.939684	0.34738	0.557141
ugt-63	1959.99	-1.05327	0.222059	-4.74319	2.10382e-06	4.76225e-05
C04F5.8	345.514	-0.243937	0.0978286	-2.49352	0.0126485	0.0570981
C04F5.9	242.042	0.214112	0.106576	2.00902	0.0445352	0.141877
sid-1	606.748	-0.259207	0.190053	-1.36387	0.172608	0.357986
F14F9.5	38.9175	-0.53516	0.309478	-1.72923	0.0837673	0.220214
F14F9.8	7.31132	0.333752	0.426562	0.782423	0.433966	0.634683
F14F9.4	52.1105	0.0349466	0.305727	0.114307	0.908995	0.954897
F14F9.3	12.6939	0.690775	0.444475	1.55414	0.120152	0.281576
F14F9.6	5.60508	-0.0921519	0.451058	-0.204302	0.838118	0.916854
ugt-51	52.0813	-0.321096	0.256567	-1.25151	0.210748	0.407365
C03A7.12	18.9487	-0.54813	0.330723	-1.65737	0.0974451	0.244522
C03A7.13	11.5824	0.235124	0.358963	0.655009	0.512462	0.703301
abu-8	50.3808	-0.0912893	0.311878	-0.292709	0.769745	0.877392
Y47A7.1	413.722	-0.224648	0.117286	-1.9154	0.0554421	0.165133
Y49G5B.1	80.3504	0.0637701	0.263403	0.242101	0.808702	0.900222
C52A10.1	217.116	-0.365218	0.170138	-2.1466	0.0318254	0.111409
C52A10.2	49.5736	-1.16029	0.242533	-4.78405	1.71802e-06	4.03107e-05
C52A10.3	137.517	0.686835	0.203185	3.38034	0.000723968	0.00618636
B0238.15	24.6578	1.41757	0.309474	4.58058	4.63693e-06	9.46483e-05
B0238.1	291.17	-0.610617	0.183151	-3.33396	0.000856196	0.00708896
B0238.13	6.46851	-0.909116	0.4786	-1.89953	0.0574946	0.169031
B0238.12	772.457	0.121433	0.240644	0.504618	0.613827	0.782943
B0238.11	453.456	0.0522137	0.106576	0.489922	0.624189	0.789953
B0238.10	246.33	-0.144558	0.112682	-1.28289	0.199532	0.393465
B0238.9	712.021	-0.515754	0.140546	-3.66963	0.000242902	0.00255853
Y49G5A.1	9.47332	0.596478	0.451938	1.31982	0.186894	0.377449
ncx-2	32.2061	0.685089	0.352131	1.94555	0.0517089	0.157792
C10G8.4	5619.41	0.0786753	0.245905	0.319942	0.749012	0.866465
ceh-34	61.7059	0.652115	0.333921	1.9529	0.0508312	0.155915
C10G8.8	188.925	-0.110951	0.130877	-0.847751	0.396577	0.602287
T09D3.3	4.98736	1.62006	0.477852	3.3903	0.000698158	0.00600212
C35A11.2	4.52922	-0.47997	0.473578	-1.0135	0.310822	0.520988
C35A11.4	95.7736	-0.513	0.289244	-1.77359	0.0761311	0.205612
F08F3.4	2532.22	0.0285162	0.241388	0.118134	0.905961	0.954195
F08F3.10	27.8479	0.487044	0.30199	1.61278	0.106793	0.260212
F08F3.6	3307.84	0.360025	0.110463	3.25924	0.00111712	0.00878095
cyp-14A5	974.34	0.358604	0.252213	1.42183	0.155076	0.334288
rhr-1	572.209	0.675747	0.133505	5.06157	4.15825e-07	1.17236e-05
F08F3.8	12.7143	-0.0351256	0.356716	-0.0984693	0.92156	0.961376
acl-6	821.801	-0.0535364	0.12984	-0.412327	0.6801	0.823454
snpc-1.3	81.2638	-0.864064	0.208115	-4.15186	3.29782e-05	0.000513014
glc-3	3.85752	0.0892611	0.477297	0.187014	0.85165	0.924071
ZC317.6	6.43509	-0.752523	0.458066	-1.64283	0.100419	0.249502
ZC317.7	1658.28	-0.0540432	0.141059	-0.383125	0.701627	0.83838
grl-18	9.91097	-0.0343	0.413854	-0.0828795	0.933947	0.96744
T05C3.6	134.272	-0.329086	0.202825	-1.62252	0.104693	0.256778
T05C3.2	23.8241	-0.0581431	0.353953	-0.164268	0.86952	0.932366
dnj-19	849.51	-0.13962	0.103529	-1.34861	0.177461	0.364656
nhr-47	1154.83	-0.182055	0.185159	-0.98324	0.325489	0.535707
hpo-15	2048.72	-0.635954	0.148038	-4.29588	1.74004e-05	0.000301941
mms-19	705.939	-0.314027	0.113667	-2.76268	0.00573281	0.0314836
C24G6.2	154.941	-0.281027	0.142965	-1.96571	0.0493327	0.152611
grl-1	46.2282	-0.739241	0.322596	-2.29154	0.0219324	0.0846434
C24G6.8	641.515	-0.0818066	0.13338	-0.613335	0.539655	0.725135
syp-2	1691.03	0.0417055	0.122654	0.340026	0.733837	0.856011
cft-1	45.3095	0.218039	0.40195	0.542453	0.587506	0.762732
ugt-48	33.5508	-0.125101	0.274428	-0.455859	0.648491	0.804562
C18C4.5	304.095	0.0369819	0.138107	0.267776	0.788871	0.889503
klc-2	351.515	0.108773	0.110701	0.982587	0.325811	0.53581
pas-6	743.008	0.0316309	0.124187	0.254705	0.798951	0.895436
vps-37	198.088	-0.0593233	0.152861	-0.388087	0.697951	0.835892
CD4.3	205.498	-0.0619952	0.118891	-0.521447	0.602055	0.77407
crn-2	101.734	-0.152413	0.137475	-1.10866	0.267577	0.475105
zhit-1	752.616	0.0624181	0.129028	0.483756	0.628559	0.793281
CD4.10	56.3492	0.15949	0.245976	0.648398	0.516728	0.706343
CD4.8	133.018	-0.0575086	0.132998	-0.432401	0.66545	0.815927
CD4.1	54.6343	0.492627	0.233686	2.10808	0.0350242	0.119148
M03E7.4	15.3072	1.25966	0.459518	2.74127	0.00612022	0.0331092
M03E7.2	29.6023	-0.229014	0.285653	-0.801721	0.422714	0.626202
memb-2	279.632	0.074547	0.135946	0.548357	0.583447	0.759207
acy-4	36.3312	0.138436	0.280733	0.493122	0.621926	0.788
C14C11.4	47.6031	1.04841	0.273852	3.82838	0.000128989	0.00156392
hex-2	120.906	-0.211334	0.172988	-1.22166	0.221835	0.420762
mut-14	295.741	-0.297506	0.155721	-1.91051	0.0560682	0.166181
C14C11.2	2738.57	0.12194	0.13922	0.875881	0.381095	0.588173
C14C11.1	24.7834	-0.919855	0.268931	-3.42041	0.000625273	0.00546195
C14C11.7	63.4059	0.163019	0.220928	0.737885	0.460584	0.657944
pqn-13	31.0594	0.583071	0.334847	1.7413	0.0816304	0.21662
F25B4.5	1096.4	0.118381	0.132664	0.892339	0.372211	0.580616
hmgs-1	149.343	-0.0958592	0.13683	-0.700572	0.48357	0.679037
F25B4.4	7.11809	0.660785	0.403429	1.63792	0.101438	0.251063
F25B4.7	355.968	-0.104177	0.173216	-0.601431	0.547553	0.732543
F25B4.8	35.9254	-0.900605	0.230288	-3.91078	9.19981e-05	0.00119327
clec-1	2866.84	-0.512818	0.154737	-3.31412	0.000919311	0.00754081
F25B4.2	149.655	0.622012	0.156254	3.98078	6.86891e-05	0.000932917
gcst-1	1221.45	-0.215225	0.158734	-1.35589	0.175135	0.361533
K09H11.9	5.38902	-0.613319	0.441149	-1.39028	0.164445	0.347306
rga-3	799.496	-0.945596	0.145989	-6.47716	9.34631e-11	7.25366e-09
K09H11.1	196.089	-0.0518794	0.214287	-0.242103	0.808701	0.900222
K09H11.11	5.15125	-0.901612	0.440053	-2.04887	0.0404746	0.132831
C53A3.1	6.12041	-0.227864	0.461587	-0.493653	0.621551	0.787886
C53A3.2	603.293	-0.110058	0.234558	-0.469212	0.638918	0.799922
F44E7.2	333.073	0.0491068	0.160937	0.305131	0.760266	0.872239
F44E7.3	5.34902	0.00734467	0.448788	0.0163656	0.986943	0.99344
F44E7.4	6237.07	0.125244	0.134626	0.930308	0.352212	0.562209
F44E7.17	49.5665	-0.153562	0.222598	-0.689863	0.49028	0.684189
F44E7.5	1223.44	0.612365	0.124269	4.92773	8.31901e-07	2.16401e-05
F44E7.7	14.0367	0.0311986	0.426991	0.0730663	0.941753	0.971465
nhr-142	63.2173	-0.266974	0.231347	-1.154	0.248501	0.453323
F44E7.9	129.083	0.23436	0.174534	1.34278	0.179344	0.367348
ZC250.2	37.5183	0.261984	0.272082	0.962886	0.335605	0.545503
nstp-3	17.6105	1.32079	0.469116	2.81548	0.00487049	0.0278864
cyn-17	58.1576	2.08871	0.350292	5.96278	2.47989e-09	1.25102e-07
ZC250.4	512.412	-0.451314	0.162695	-2.774	0.00553721	0.0307683
let-418	3604.73	-0.264949	0.153271	-1.72863	0.0838752	0.220416
col-140	26519.1	-1.91641	0.342003	-5.60349	2.10084e-08	8.22006e-07
F26F12.3	1112.15	-0.0103369	0.182026	-0.0567879	0.954714	0.97731
F26F12.8	6.60415	0.646605	0.432494	1.49506	0.134898	0.303704
F26F12.5	7.09109	0.0955229	0.428901	0.222715	0.823757	0.908816
F26F12.4	4.95121	0.862571	0.470129	1.83475	0.0665422	0.187047
C02G6.1	10.5442	-0.134124	0.455223	-0.294634	0.768273	0.876564
C04E6.7	58.3748	0.191944	0.208712	0.91966	0.35775	0.567779
C04E6.13	8.08814	0.258726	0.435182	0.594522	0.552163	0.735922
C04E6.11	3704.24	0.499572	0.165631	3.01618	0.00255981	0.016888
C04E6.12	4.32212	0.0953981	0.479646	0.198893	0.842346	0.919201
galt-1	32.2948	-0.123527	0.347793	-0.355175	0.722458	0.849615
M03F8.3	1131.2	-0.222397	0.0875178	-2.54117	0.0110483	0.0516062
pst-1	460.095	-0.238792	0.130516	-1.8296	0.0673094	0.188566
M03F8.1	5.93324	0.194201	0.450344	0.431229	0.666302	0.81635
pcm-1	953.633	0.316042	0.235003	1.34484	0.178677	0.366513
mcp-1	74.8005	0.0652646	0.246263	0.26502	0.790994	0.890759
acy-2	9.39529	0.0275779	0.386125	0.0714223	0.943062	0.972033
dhs-16	4.8936	0.868915	0.479401	1.8125	0.0699086	0.193544
C10F3.7	64.8032	3.45202	0.416499	8.28819	1.14984e-16	3.3126e-14
fut-8	43.981	0.353444	0.249432	1.417	0.156484	0.33602
cpg-4	8234.02	-0.0417632	0.140699	-0.296827	0.766598	0.875856
anr-32	6.70742	0.0916838	0.436328	0.210126	0.833569	0.91457
fos-1	167.505	-0.0590894	0.227664	-0.259547	0.795213	0.893289
rpt-2	1667.57	0.025126	0.101384	0.24783	0.804266	0.898422
aps-1	162.273	0.0833454	0.195335	0.426679	0.669613	0.817846
F29G9.2	1445.79	-0.335294	0.107473	-3.11979	0.00180979	0.0129387
dhs-17	727.901	0.165412	0.126407	1.30857	0.19068	0.381874
F29G9.7	344.028	0.783276	0.142652	5.49081	4.00093e-08	1.45114e-06
F29G9.1	6.3203	0.862545	0.450589	1.91426	0.0555871	0.165298
cpi-2	2794.19	-0.130474	0.113473	-1.14982	0.250218	0.455572
R01B10.3	184.528	0.142434	0.196724	0.724032	0.469046	0.665589
R01B10.4	209.057	-0.664314	0.13418	-4.95093	7.38607e-07	1.95656e-05
jamp-1	469.465	-0.136636	0.162653	-0.84005	0.40088	0.606257
R01B10.6	336.497	-0.104923	0.0994618	-1.05491	0.291468	0.500759
srd-20	4.71887	-0.652738	0.470842	-1.38632	0.165649	0.348488
Y38A10A.2	10.6557	1.55737	0.430066	3.62124	0.000293193	0.00296871
fbxa-214	24.7473	-1.4435	0.423197	-3.41095	0.000647359	0.00562358
Y38A10A.7	166.453	0.283629	0.188037	1.50836	0.131461	0.298291
smut-1	936.341	-0.235411	0.0837111	-2.81218	0.00492069	0.0281168
crt-1	3387.03	0.0573038	0.111412	0.514341	0.607014	0.778046
atf-8	41.189	0.370483	0.325673	1.13759	0.255291	0.461647
F17A9.2	525.95	-0.151654	0.127042	-1.19373	0.232585	0.434328
F17A9.4	677.902	-0.192187	0.222585	-0.863431	0.387901	0.593811
F17A9.5	168.406	-0.764373	0.216772	-3.52616	0.000421626	0.00402125
fbxa-178	5.41295	-0.648933	0.428055	-1.516	0.129519	0.295675
ceh-49	85.871	0.347792	0.210165	1.65485	0.0979545	0.245354
ttn-1	544.664	0.215621	0.289354	0.745182	0.456162	0.654194
exp-2	26.8634	0.489805	0.316359	1.54826	0.12156	0.283661
W06H8.2	119.119	-0.439245	0.196954	-2.2302	0.0257344	0.0952564
rme-1	4593.47	-0.179583	0.133353	-1.34668	0.178084	0.365617
W06H8.5	210.294	0.346608	0.242599	1.42873	0.153081	0.331434
K08B12.3	14.2321	0.290524	0.361882	0.802814	0.422082	0.625563
dmd-7	176.94	-0.236824	0.214247	-1.10538	0.268994	0.476276
mrck-1	1578.36	-0.294944	0.162327	-1.81697	0.0692218	0.192056
K08B12.1	37.053	1.72872	0.438762	3.93998	8.14869e-05	0.00107873
F31F7.2	12.8039	-0.261437	0.408869	-0.639415	0.522553	0.710905
F31F7.1	858.468	-0.132926	0.117002	-1.1361	0.255914	0.462249
fil-2	7.83381	-0.135907	0.451698	-0.300881	0.763506	0.87416
K12B6.11	10.0211	0.708875	0.459308	1.54335	0.122745	0.28555
K12B6.9	76.6483	0.11283	0.198131	0.569473	0.569035	0.748226
sago-1	346.948	-0.16234	0.121613	-1.33489	0.181914	0.370768
K12B6.8	41.0813	1.10683	0.229174	4.82964	1.36782e-06	3.31397e-05
T28C12.4	687.818	-0.792645	0.269302	-2.94333	0.00324701	0.020576
T28C12.2	5.5724	0.641463	0.469382	1.36661	0.171747	0.356964
F13H6.1	94.1147	0.494694	0.256988	1.92497	0.0542332	0.163127
F13H6.3	202.374	-0.497066	0.16263	-3.05643	0.00223988	0.0152641
F57F4.1	3.74687	0.442565	0.464749	0.952267	0.340961	0.550229
gfi-1	417.18	0.33004	0.279929	1.17901	0.238393	0.442019
F57F4.4	1235.15	0.619763	0.257886	2.40324	0.0162504	0.0684367
T05H4.7	9.37334	0.921621	0.456165	2.02037	0.0433455	0.139339
T05H4.10	340.53	-0.135619	0.10682	-1.2696	0.204226	0.399383
T05H4.11	715.384	-0.0359535	0.0760959	-0.472476	0.636587	0.79856
atp-4	560.697	0.196854	0.128994	1.52607	0.126991	0.291857
alh-4	873.714	-0.25375	0.126288	-2.0093	0.044505	0.14184
gad-1	1154.16	0.0947645	0.108651	0.872195	0.383102	0.589982
erfa-1	1074.9	0.12102	0.112247	1.07816	0.280963	0.48895
hpo-19	1673.77	-0.153746	0.0778633	-1.97456	0.0483177	0.150493
T05H4.15	7.82812	-1.31149	0.421018	-3.11505	0.00183912	0.0130806
acl-8	11.7244	0.220456	0.36469	0.604504	0.545509	0.730707
acl-9	1314.91	-0.248365	0.078012	-3.18367	0.00145419	0.0108737
unc-83	273.167	-0.00531388	0.182991	-0.029039	0.976833	0.987863
lec-10	1135.38	0.14829	0.16386	0.904981	0.365476	0.574434
cpt-6	147.497	0.639426	0.159986	3.99676	6.4214e-05	0.00087975
dgtr-1	289.76	0.049265	0.137978	0.35705	0.721054	0.848529
W01A11.1	1122.12	-1.1077	0.119185	-9.29396	1.4865e-20	8.07572e-18
moc-2	34.1247	0.130291	0.229518	0.567672	0.570257	0.749222
W01A11.7	9.16456	0.601144	0.391656	1.53488	0.124814	0.288561
ubh-3	282.892	0.216731	0.113706	1.90606	0.056642	0.167195
ubh-2	176.613	-0.122703	0.135656	-0.904513	0.365723	0.574519
ubh-1	58.5775	0.330562	0.19683	1.67943	0.093068	0.237504
dpy-11	520.989	-0.0533703	0.100748	-0.529738	0.596294	0.769754
mdh-1	1354.59	0.136499	0.146486	0.931823	0.351428	0.561276
F46E10.3	6.93709	-0.451147	0.411044	-1.09756	0.272395	0.480336
F46E10.2	29.8359	1.13852	0.305012	3.73272	0.000189425	0.00211679
acs-1	5972.12	-0.61325	0.213462	-2.87287	0.00406757	0.0243736
F46E10.17	5.72777	-0.224225	0.478519	-0.468582	0.639368	0.800184
hpo-26	114.53	0.588661	0.287227	2.04947	0.0404165	0.132732
dre-1	268.489	0.238867	0.170584	1.40029	0.161425	0.343032
lipl-4	103.663	-0.494713	0.325604	-1.51937	0.12867	0.294469
spp-20	11.6565	1.44633	0.449673	3.2164	0.0012981	0.00991114
spp-19	5.80832	-0.0824118	0.454644	-0.181267	0.856158	0.926523
K04A8.1	43.8339	-0.37618	0.269889	-1.39383	0.163369	0.345705
K04A8.10	12.7164	-0.452672	0.362838	-1.24759	0.212182	0.408933
fut-2	10.2459	1.73928	0.460605	3.77607	0.000159324	0.00184615
EGAP9.3	190.669	-0.475901	0.191157	-2.48958	0.0127895	0.0574774
ZK1055.5	7.24944	0.317724	0.384125	0.827137	0.40816	0.612833
ZK1055.2	17.3444	-0.853347	0.358939	-2.37741	0.0174345	0.0718803
hcp-1	2804.23	-0.284089	0.11654	-2.43769	0.0147813	0.064143
ZK1055.6	110.485	-0.450998	0.169588	-2.65937	0.00782869	0.0399908
ZK1055.7	145.776	-0.280547	0.16767	-1.67321	0.0942854	0.239745
gon-14	1653.9	-0.155626	0.149103	-1.04375	0.296602	0.506036
cpr-4	8479.21	-0.0926699	0.17761	-0.521761	0.601837	0.773939
ppt-1	94.3037	0.167631	0.266076	0.63001	0.528688	0.715984
scd-2	19.9317	0.257107	0.428569	0.599921	0.548559	0.733194
T10H9.1	4.87383	-0.553051	0.435613	-1.26959	0.20423	0.399383
T10H9.8	14.8656	-0.0887792	0.309684	-0.286676	0.77436	0.880025
syx-18	710.078	-0.24624	0.0925202	-2.66147	0.00778006	0.039802
snb-1	564.928	-0.0439393	0.120762	-0.363851	0.715969	0.845522
pmp-5	432.392	0.582093	0.239303	2.43245	0.0149972	0.0646234
str-180	7.55749	0.116445	0.466174	0.249789	0.80275	0.897913
K11G9.2	24.0314	-0.643288	0.293594	-2.19108	0.0284458	0.102709
K11G9.1	7.27767	0.317302	0.437032	0.726038	0.467815	0.66411
egl-46	43.2845	1.61422	0.422654	3.81925	0.000133858	0.00161326
K11G9.5	97.5994	0.164845	0.196707	0.838023	0.402018	0.607391
mtl-1	4097.69	-0.939581	0.232282	-4.04501	5.23213e-05	0.000748772
W02F12.8	13.6451	-0.646724	0.353035	-1.8319	0.0669666	0.187848
W02F12.2	12.7729	0.316761	0.352434	0.898781	0.368769	0.577735
W02F12.3	1679.84	0.22786	0.108795	2.09439	0.036225	0.12247
W02F12.4	673.292	-0.196485	0.0907524	-2.16507	0.0303823	0.107664
dlst-1	1072.05	-0.0759332	0.109588	-0.692897	0.488374	0.682999
sna-1	2039.82	0.206113	0.110603	1.86355	0.0623853	0.17888
W02F12.1	9.92142	0.274355	0.3543	0.774357	0.43872	0.639187
ZC487.1	16.4375	-0.226546	0.363269	-0.623631	0.53287	0.719922
grl-9	4.63208	0.106619	0.471142	0.226298	0.820969	0.907737
T25F10.3	37.401	0.338863	0.304424	1.11313	0.265653	0.472708
dbl-1	16.824	0.782455	0.350508	2.23235	0.0255921	0.0948788
bbs-8	24.2792	0.669482	0.384444	1.74143	0.0816084	0.21662
T25F10.6	5351.26	-0.547249	0.199167	-2.74769	0.00600163	0.0326176
ZC404.16	7.64216	0.476961	0.418657	1.13926	0.254593	0.460747
spn-4	6659.63	-0.158363	0.115408	-1.37221	0.169999	0.354636
spe-39	579.402	-0.169295	0.114772	-1.47506	0.140197	0.311947
gck-2	1090.65	-0.279753	0.156575	-1.7867	0.0739856	0.20163
dmsr-12	8.86299	0.953269	0.46379	2.05539	0.0398413	0.131578
dmsr-16	11.7678	-0.966365	0.40595	-2.38051	0.0172889	0.0715727
col-142	1002.16	-2.30208	0.325871	-7.06439	1.61321e-12	1.91484e-10
T15B7.14	24.4042	-1.16151	0.410831	-2.82723	0.00469532	0.0271253
col-143	27010.5	-0.717743	0.259855	-2.76209	0.00574321	0.0315142
T15B7.15	37.5843	-0.5642	0.282111	-1.99992	0.0455084	0.143973
hpo-8	390.539	0.174849	0.126099	1.38661	0.165562	0.348488
lgc-54	15.5539	-0.154846	0.375149	-0.412759	0.679783	0.823395
T15B7.1	1644.52	-0.137387	0.160116	-0.858043	0.390869	0.596803
gpa-10	10.5742	-0.568819	0.392278	-1.45004	0.147047	0.322973
frpr-18	4.87437	0.826123	0.448445	1.84219	0.065447	0.184999
unc-70	251.972	0.626962	0.21787	2.87769	0.004006	0.0240885
K11C4.2	13.3531	0.337112	0.378246	0.89125	0.372795	0.581032
odc-1	435.977	0.307306	0.135781	2.26326	0.0236199	0.0895655
unc-68	368.056	0.311434	0.25916	1.20171	0.229478	0.430404
Y57E12B.10	22.888	0.20736	0.332123	0.624347	0.5324	0.719356
srg-31	19.7241	0.499419	0.425775	1.17296	0.24081	0.444787
mec-1	21.0119	-0.215901	0.329935	-0.654375	0.512871	0.703638
ptr-15	37.0167	-0.879853	0.278838	-3.15543	0.00160261	0.0117289
nhr-161	32.5634	0.330927	0.268692	1.23162	0.218091	0.416176
nhr-163	11.1147	-0.771129	0.408137	-1.88939	0.0588395	0.171894
nhr-139	8.29871	-0.0755648	0.431674	-0.175051	0.86104	0.927915
nhr-140	13.5643	0.337977	0.375313	0.900519	0.367844	0.576863
nhr-162	5.80372	-0.485913	0.463086	-1.04929	0.294043	0.503316
nhr-107	29.9798	0.250037	0.313211	0.798302	0.424695	0.627742
nhr-42	36.426	0.282956	0.251791	1.12377	0.26111	0.46834
C33G8.4	67.9344	0.499314	0.260169	1.91919	0.0549601	0.164297
C33G8.3	510.097	3.40704	0.300217	11.3486	7.53729e-30	1.52092e-26
C33G8.2	285.593	2.1886	0.198949	11.0008	3.78885e-28	5.94639e-25
F20A1.6	12.2913	0.156886	0.358853	0.437187	0.661976	0.81315
twk-11	46.4963	1.95709	0.41346	4.73344	2.20744e-06	4.94921e-05
tofu-2	1855.56	0.275577	0.123445	2.23239	0.0255894	0.0948788
F20A1.1	45.6629	0.26613	0.255078	1.04333	0.296796	0.506082
F20A1.10	24.356	0.346509	0.305666	1.13362	0.256954	0.46318
mdt-6	491.713	-0.253059	0.113087	-2.23773	0.0252386	0.0939382
Y57E12AL.6	258.262	0.302414	0.180323	1.67707	0.093528	0.238291
Y57E12AL.1	4054.73	-0.142442	0.105386	-1.35162	0.176498	0.363551
Y57E12AM.1	403.158	0.00198594	0.150362	0.0132078	0.989462	0.994885
F27B10.1	24.5038	-0.0155241	0.333766	-0.046512	0.962902	0.981583
npa-1	7165.25	-0.91844	0.214341	-4.28494	1.82788e-05	0.00031466
mys-1	598.226	-0.254313	0.0944789	-2.69174	0.00710802	0.0371305
VC5.2	165.186	-0.129416	0.193015	-0.670497	0.502541	0.695121
nhr-286	87.1626	-0.351736	0.216953	-1.62126	0.104963	0.257217
nhr-135	66.0526	-0.450642	0.285162	-1.5803	0.114039	0.272029
odr-2	35.0494	1.00789	0.26444	3.81142	0.000138169	0.00165169
ugt-40	28.3218	-0.487564	0.316092	-1.54248	0.122958	0.285733
ugt-37	49.4513	-1.3519	0.317315	-4.26042	2.04039e-05	0.000341071
fat-7	27.4446	1.02891	0.41677	2.46876	0.013558	0.059996
F10D2.10	76.7604	1.35561	0.221231	6.12757	8.92296e-10	5.10271e-08
ugt-39	162.226	0.342797	0.205833	1.66541	0.0958305	0.242148
ugt-41	3524.03	-1.12375	0.197287	-5.69603	1.22628e-08	5.12462e-07
ugt-36	40.0186	-0.108132	0.341122	-0.316989	0.751252	0.867372
lgc-39	22.877	0.0667069	0.385422	0.173075	0.862593	0.928809
cpsf-2	864.259	-0.167762	0.0974455	-1.7216	0.0851424	0.222628
pitr-5	31.2427	0.890243	0.414779	2.14631	0.0318484	0.111434
F09G2.8	1263.33	-0.282385	0.0740359	-3.81416	0.000136645	0.00163846
attf-2	1607.34	0.196438	0.0851681	2.30647	0.0210842	0.0820201
F09G2.2	693.707	-0.118093	0.124036	-0.952085	0.341054	0.550244
F09G2.1	322.668	-0.882129	0.219755	-4.01415	5.96616e-05	0.000831815
soap-1	2065.91	-0.294599	0.197514	-1.49153	0.135821	0.305101
C13F10.5	228.301	-0.0826161	0.150124	-0.550318	0.582102	0.758207
C13F10.6	599.448	-0.19737	0.0961745	-2.05221	0.0401493	0.132193
C13F10.2	17.5639	0.698962	0.332511	2.10207	0.0355471	0.120455
C13F10.7	580.311	0.250662	0.17374	1.44275	0.149091	0.326014
C13F10.1	35.6212	0.23346	0.27618	0.845318	0.397933	0.603155
fkb-3	69.5042	-0.516956	0.229503	-2.2525	0.0242908	0.0911791
gei-6	978.891	-0.1265	0.114484	-1.10496	0.269176	0.476276
C05C8.2	215.584	-0.109119	0.162972	-0.669552	0.503143	0.695562
C05C8.5	558.697	0.29982	0.109724	2.7325	0.00628555	0.0337451
hpo-9	924.165	-0.01166	0.123404	-0.0944863	0.924723	0.962393
hyls-1	1479.95	0.0841524	0.106181	0.792539	0.428047	0.629857
C05C8.1	235.892	0.0704021	0.152079	0.462931	0.643414	0.801985
C05C8.7	408.402	-0.0769178	0.155271	-0.495377	0.620334	0.787222
C05C8.8	13.3153	0.233461	0.415519	0.561854	0.574216	0.752552
C13A2.3	6.49233	0.130649	0.452497	0.28873	0.772788	0.8793
lmd-4	5.74942	0.245113	0.476517	0.514384	0.606983	0.778046
F10G2.4	261.232	0.0853905	0.125355	0.681187	0.495753	0.689943
clec-7	167.571	0.541406	0.255103	2.1223	0.0338123	0.116289
F10G2.1	57.9356	0.147438	0.275964	0.534266	0.593158	0.767108
nhr-263	19.8962	0.546368	0.345228	1.58263	0.113506	0.271281
nhr-148	8.09988	-0.436437	0.424257	-1.02871	0.303616	0.513295
nhr-147	15.4448	0.367122	0.378879	0.968968	0.332561	0.542259
tag-293	4.41601	0.66076	0.470617	1.40403	0.16031	0.341563
cyp-35A1	73.7091	-2.37868	0.429198	-5.54215	2.98776e-08	1.12813e-06
cyp-35A2	5114.26	-1.97288	0.250691	-7.86978	3.55274e-15	6.96978e-13
C03G6.5	9.06922	0.249148	0.425953	0.58492	0.558602	0.7405
srj-14	13.0475	-0.190404	0.4188	-0.45464	0.649368	0.805211
C03G6.17	14.2727	0.360808	0.41736	0.864501	0.387313	0.593217
srp-6	368.412	-0.378798	0.160429	-2.36116	0.0182177	0.0741728
fbxa-105	73.3243	-0.219731	0.215465	-1.0198	0.307823	0.517989
gst-41	15.6551	-0.510472	0.410539	-1.24342	0.213713	0.410596
R13D7.2	20.3679	0.433296	0.426585	1.01573	0.309757	0.520067
str-41	7.38877	-0.353956	0.473907	-0.746889	0.455131	0.653193
F18E3.11	363.126	-0.50977	0.293958	-1.73416	0.0828899	0.218763
F18E3.12	297.071	-0.875018	0.315674	-2.7719	0.00557303	0.030834
F18E3.13	276.364	-0.42339	0.315891	-1.3403	0.180147	0.368351
srw-69	6.50593	-1.30644	0.473558	-2.75876	0.00580203	0.0317404
srw-71	8.33194	-0.33996	0.419056	-0.811251	0.417222	0.621455
ddo-2	153.743	-0.362756	0.241999	-1.499	0.133874	0.302071
F25E5.8	104.706	0.261319	0.228244	1.14491	0.252247	0.458085
F25E5.16	4.11379	-0.119656	0.48039	-0.24908	0.803299	0.898242
F25E5.7	9.27588	-0.948144	0.44465	-2.13234	0.0329792	0.114399
nhr-141	6.19858	0.134081	0.454263	0.295161	0.767871	0.876388
F25E5.5	28.9826	0.0677531	0.309552	0.218875	0.826748	0.90977
F25E5.4	16.9256	-0.875225	0.420966	-2.07909	0.0376095	0.125795
try-8	7.8328	-0.914501	0.417766	-2.18903	0.0285946	0.103193
F25E5.2	8.72403	-0.0708745	0.389815	-0.181816	0.855727	0.926502
F25E5.1	326.187	0.278452	0.147029	1.89386	0.0582438	0.170648
C18B10.6	11.3504	-0.504303	0.430101	-1.17252	0.240988	0.444903
str-31	23.8135	1.39934	0.414633	3.37489	0.000738453	0.00628352
srb-19	3.4265	0.117547	0.475458	0.247229	0.804731	0.898422
C54F6.15	32.6618	1.3178	0.360147	3.65906	0.000253141	0.00264473
C54F6.6	16.8932	0.680678	0.372585	1.82691	0.0677139	0.189098
C54F6.18	18.2909	0.475959	0.405792	1.17291	0.24083	0.444787
C54F6.5	8.0632	-0.044603	0.40811	-0.109291	0.912971	0.956585
swt-2	2.86635	0.789313	0.474589	1.66315	0.0962821	0.242589
C54F6.12	17.439	0.232155	0.330485	0.702467	0.482388	0.678195
nhx-3	136.715	0.192874	0.252719	0.763195	0.445347	0.645381
ftn-1	2574.49	-1.59701	0.248917	-6.41582	1.40066e-10	1.04679e-08
F19F10.3	16.2683	-0.28782	0.331141	-0.869177	0.384751	0.591232
ttr-10	14.2993	-0.0549283	0.363341	-0.151176	0.879837	0.938943
ets-7	6.49214	1.1176	0.464444	2.40632	0.0161142	0.0680797
F19F10.13	32.3301	0.237647	0.265302	0.895763	0.370379	0.578654
F19F10.9	5836.33	0.0299922	0.114293	0.262415	0.793001	0.891536
F19F10.12	3468.3	0.0633653	0.152887	0.414459	0.678538	0.822794
ets-6	3089.45	-0.0893766	0.144522	-0.618428	0.536293	0.72275
F19F10.11	862.888	-0.260637	0.159603	-1.63304	0.102461	0.253017
C50E3.5	362.113	-0.149816	0.139013	-1.07771	0.281163	0.489089
C50E3.6	17.155	0.363612	0.377792	0.962465	0.335816	0.54572
C50E3.11	142.327	0.24323	0.182835	1.33032	0.183412	0.372937
folt-3	5.98745	-0.907581	0.472016	-1.92278	0.0545081	0.163501
C50E3.12	262.727	-0.335138	0.0976733	-3.43122	0.000600883	0.00528755
C50E3.13	1407.67	0.115601	0.0814357	1.41954	0.155742	0.334732
grsp-4	17.1972	-0.289439	0.369125	-0.784122	0.432968	0.633875
F07C4.12	6.13541	-0.723868	0.456097	-1.58709	0.112492	0.269313
C12D5.4	3.95784	0.587568	0.465176	1.26311	0.20655	0.401825
C12D5.3	8.1515	0.481409	0.417105	1.15417	0.248432	0.453314
cyp-33A1	902.767	-0.431386	0.176957	-2.4378	0.0147771	0.064143
nhr-94	96.848	-0.283369	0.190069	-1.49088	0.135994	0.305279
nhr-152	91.897	-0.27328	0.199054	-1.37289	0.169785	0.354399
C12D5.9	42.632	0.284666	0.38411	0.741104	0.458631	0.656282
ZK105.1	276.02	0.657007	0.232069	2.83109	0.00463898	0.0268878
ZK105.6	18.9401	0.154298	0.396551	0.389099	0.697203	0.835283
Y97E10C.1	63.6889	0.633685	0.274623	2.30747	0.0210284	0.0819433
clic-1	396.461	0.188719	0.121661	1.55119	0.120855	0.282176
T05B11.1	38.0241	0.453541	0.235633	1.92478	0.0542572	0.163127
T05B11.4	47.2538	0.437564	0.260442	1.68008	0.0929409	0.237407
hint-3	138.473	-0.0193197	0.135327	-0.142763	0.886477	0.942812
grl-10	284.158	-0.997606	0.194322	-5.13378	2.83977e-07	8.49824e-06
rpl-39	380.556	-0.177318	0.235995	-0.751364	0.452434	0.651434
rps-30	1013.66	-0.379866	0.147728	-2.57139	0.0101291	0.0484011
C26F1.3	249.498	-0.28415	0.147152	-1.93099	0.053484	0.161594
cyp-32A1	63.3752	-0.698321	0.200653	-3.48025	0.000500941	0.00459169
C26F1.1	44.4538	1.82587	0.365387	4.99708	5.82058e-07	1.57501e-05
ZK742.7	7.57213	0.872875	0.393888	2.21605	0.0266882	0.0980163
ZK742.2	1360.29	-0.00709624	0.121973	-0.0581789	0.953606	0.976951
xpo-1	1733.65	-0.163497	0.188323	-0.868172	0.3853	0.591653
ZK742.3	76.3796	0.0789009	0.266107	0.296501	0.766848	0.875999
ZK742.4	18.4166	-1.84442	0.358765	-5.14103	2.73233e-07	8.22904e-06
lbp-4	185.059	0.377479	0.224983	1.67781	0.0933841	0.238016
mig-6	1160.72	0.142314	0.249593	0.570186	0.568552	0.748226
C37C3.7	46.2529	0.030771	0.295657	0.104077	0.917109	0.959567
ttr-33	461.601	0.134404	0.184907	0.726874	0.467303	0.663755
C37C3.12	5.51119	0.0161615	0.467605	0.0345624	0.972429	0.986128
tag-253	137.662	0.229382	0.167324	1.37089	0.17041	0.35523
C37C3.9	7741.89	0.0560094	0.107767	0.519726	0.603254	0.774774
anr-36	20.8419	0.472991	0.365227	1.29506	0.195299	0.388371
C37C3.2	875.249	0.0867232	0.100904	0.859463	0.390085	0.595993
C37C3.1	435.205	-0.17985	0.090921	-1.97809	0.0479181	0.149645
C37C3.17	7.80083	0.504599	0.426296	1.18368	0.236539	0.439331
C37C3.10	16.0887	0.883443	0.450066	1.96292	0.0496557	0.153242
nipi-4	36.5011	-0.117848	0.332561	-0.354364	0.723066	0.849887
F40A3.4	7.47478	-0.542133	0.385077	-1.40786	0.159174	0.339666
F40A3.3	211.167	0.247362	0.155562	1.59011	0.11181	0.268122
F40A3.2	114.81	-0.377016	0.244665	-1.54095	0.12333	0.286189
F40A3.1	38.8701	-0.370082	0.278266	-1.32996	0.183533	0.373115
F40A3.6	36.9493	-0.756162	0.274313	-2.75657	0.00584114	0.0319173
F40A3.7	10.8439	-0.195174	0.380294	-0.513219	0.607798	0.778335
ncx-10	6.68198	-0.251767	0.4654	-0.540969	0.588529	0.763148
F26D11.13	5.02082	0.300515	0.468644	0.641245	0.521364	0.709877
F26D11.12	73.5915	0.259113	0.300725	0.861628	0.388892	0.594813
F26D11.6	113.905	0.432522	0.268676	1.60983	0.107435	0.261235
che-7	7.56974	-0.708724	0.469837	-1.50845	0.13144	0.298291
let-413	341.376	0.274714	0.122449	2.2435	0.0248644	0.0928388
F26D11.1	53.9853	-0.136095	0.231283	-0.588436	0.55624	0.738781
Y97E10AL.3	178.802	0.302251	0.202328	1.49387	0.13521	0.304115
Y97E10AL.2	3325.02	0.274665	0.11799	2.32787	0.0199192	0.0788119
Y97E10AL.1	10.5952	-0.361405	0.342944	-1.05383	0.291961	0.50127
Y97E10AR.2	15.4498	0.527516	0.417504	1.2635	0.206409	0.40181
Y97E10AR.1	41.0943	0.715551	0.259161	2.76102	0.00576203	0.0315705
Y97E10AR.3	393.406	-0.0420839	0.132058	-0.318678	0.749971	0.866814
Y97E10AR.4	584.936	-0.0274921	0.122653	-0.224146	0.822643	0.908297
Y97E10AR.7	274.25	-0.014202	0.156242	-0.0908975	0.927574	0.963633
rpb-9	325.427	-0.0986882	0.125638	-0.785493	0.432164	0.633229
Y97E10AR.6	395.887	-0.133528	0.126382	-1.05654	0.290722	0.499995
sptl-2	265.415	0.124095	0.221762	0.559583	0.575764	0.753084
ech-3	359.983	-0.323665	0.126428	-2.56007	0.010465	0.0494647
F43H9.3	852.4	0.0283718	0.119916	0.236597	0.81297	0.903095
F43H9.4	430.674	-0.77468	0.174344	-4.44339	8.85526e-06	0.000166774
oma-2	4533.68	-0.0352139	0.125303	-0.281031	0.778686	0.882972
vars-1	646.012	0.0178103	0.13083	0.136132	0.891717	0.946247
ZC513.5	480.07	-0.00387587	0.0916091	-0.0423088	0.966253	0.983229
ZC513.14	10.2185	1.37126	0.424926	3.22705	0.00125076	0.00963827
ZC513.7	280.484	0.330089	0.144482	2.28464	0.0223339	0.0859114
col-43	162.224	0.457923	0.226427	2.02239	0.0431366	0.139015
sth-1	97.5188	0.501994	0.322026	1.55886	0.11903	0.279749
ZC513.2	4.83617	1.00191	0.47748	2.09833	0.035876	0.121348
ZC513.1	24.5306	1.08644	0.308341	3.5235	0.000425887	0.00405368
str-144	16.739	-0.645656	0.318452	-2.02748	0.042613	0.137768
catp-3	2679.8	-0.799157	0.213288	-3.74685	0.000179068	0.00201862
myo-5	126.478	0.370132	0.279642	1.32359	0.185639	0.375882
D1014.5	27.2128	0.778277	0.478522	1.62642	0.103861	0.255447
spr-1	447.511	-0.328998	0.109603	-3.00173	0.00268449	0.0176037
snap-1	563.636	0.0120561	0.128	0.0941886	0.924959	0.962435
D1014.4	231.087	0.0268906	0.153501	0.175182	0.860937	0.927915
D1014.2	29.2703	0.271674	0.254857	1.06599	0.286429	0.495021
sul-2	8.2179	-0.578892	0.424577	-1.36345	0.172739	0.358149
F20D6.5	13.2448	0.382264	0.429583	0.889848	0.373547	0.581654
srp-7	880.622	-0.0190049	0.0927646	-0.204872	0.837672	0.916508
srp-8	35.5481	-0.551084	0.259951	-2.11995	0.0340102	0.116856
F20D6.10	8.68495	0.83738	0.449691	1.86212	0.0625859	0.179207
F20D6.11	122.036	-0.100593	0.160982	-0.62487	0.532056	0.719167
cri-2	85.3564	0.0992233	0.206144	0.48133	0.630282	0.794107
K07C11.4	569.325	-0.622757	0.183734	-3.38945	0.000700321	0.00601436
K07C11.3	17.765	-0.264543	0.306981	-0.861756	0.388822	0.59477
K07C11.7	1756.77	1.29436	0.206952	6.2544	3.99053e-10	2.5738e-08
K07C11.8	43.6522	-0.160859	0.279967	-0.574563	0.565587	0.745791
cogc-6	4254.91	0.0364782	0.143182	0.254768	0.798902	0.895436
air-1	1650.82	0.131534	0.0922487	1.42586	0.153908	0.33251
pax-1	5.38869	0.676867	0.477516	1.41748	0.156344	0.33577
K07C11.10	6.99334	1.6655	0.453507	3.6725	0.000240193	0.00253947
rol-3	108.343	-0.374927	0.329672	-1.13727	0.255425	0.46172
C16D9.3	8.50082	-0.518298	0.404418	-1.28159	0.199986	0.393981
C16D9.4	24.8493	-0.0659437	0.321519	-0.205101	0.837493	0.916383
C16D9.5	5.88317	0.816705	0.476173	1.71514	0.0863191	0.225163
C16D9.6	23.6413	-0.423125	0.300879	-1.4063	0.159636	0.340383
C16D9.1	4.50921	1.38202	0.477347	2.8952	0.00378913	0.0230314
F21F8.5	5.772	0.220053	0.437693	0.502756	0.615136	0.783762
F21F8.6	12.9139	0.687402	0.404613	1.69891	0.0893355	0.230351
asp-6	2880.41	0.448282	0.153764	2.91539	0.00355246	0.0219888
asp-12	113.307	0.0942904	0.198648	0.47466	0.635029	0.797669
asp-5	1971.23	0.499185	0.119786	4.16729	3.08246e-05	0.000482167
asp-11	11.4354	0.103186	0.37664	0.273963	0.784113	0.88626
slc-17.5	14.3137	0.410124	0.379391	1.08101	0.279694	0.487859
W02D7.3	14.4008	-0.0848852	0.344227	-0.246597	0.80522	0.898422
W02D7.4	202.473	0.0881149	0.16707	0.527413	0.597907	0.770699
W02D7.5	64.125	-0.389389	0.199069	-1.95605	0.0504597	0.155147
W02D7.6	895.5	0.00931387	0.0981221	0.0949212	0.924377	0.962393
sel-9	330.066	0.123755	0.207298	0.596991	0.550514	0.734476
clec-218	2054.38	-0.246987	0.206288	-1.19729	0.231192	0.43249
tmd-2	57.9761	-0.0277132	0.25239	-0.109803	0.912566	0.956373
C08D8.1	13.0171	0.297259	0.368707	0.806221	0.420115	0.623913
mom-2	6561.93	0.100181	0.103681	0.966238	0.333925	0.543774
F38E1.9	249.146	0.130462	0.163032	0.800225	0.423581	0.626894
F52E1.5	10.0676	0.789915	0.450833	1.75212	0.0797527	0.21291
F52E1.14	4609.48	0.336919	0.138979	2.42424	0.0153406	0.0656824
hsp-17	35.1874	0.193572	0.253053	0.764947	0.444303	0.644463
gcy-7	4.89688	-0.0358952	0.478788	-0.0749709	0.940238	0.970752
pho-6	5.78564	0.507656	0.466432	1.08838	0.276427	0.484353
F52E1.9	22.8577	0.0640469	0.288059	0.222339	0.82405	0.908926
F52E1.2	21.6494	0.0491803	0.333539	0.14745	0.882777	0.940648
vha-18	1149.1	-0.213193	0.0781559	-2.72779	0.00637596	0.034088
pos-1	4401.17	0.0880332	0.112559	0.78211	0.43415	0.634887
lmd-3	2961.41	-0.46231	0.131591	-3.51325	0.000442669	0.00417489
T23B12.11	14.5572	0.382751	0.377	1.01525	0.309984	0.520323
T23B12.6	1353.69	-0.322069	0.12278	-2.62314	0.00871223	0.0433584
dnj-22	315.76	-0.23303	0.14527	-1.60411	0.10869	0.263019
T23B12.4	3279.47	-0.0354465	0.148539	-0.238635	0.811389	0.902288
mrps-2	219.408	0.155459	0.139093	1.11767	0.263709	0.470909
mrpl-4	262.219	0.0626095	0.118018	0.530506	0.595761	0.769559
phf-30	280.551	-0.103395	0.142828	-0.723909	0.469121	0.665629
T23B12.8	91.9573	0.100377	0.319897	0.313778	0.75369	0.86905
T23B12.14	6.25795	0.1912	0.413788	0.462073	0.644029	0.802473
pxn-1	37.4224	-0.350033	0.338054	-1.03543	0.300466	0.509861
F45F2.9	156.742	-0.296778	0.195164	-1.52066	0.128344	0.2941
F45F2.10	2322.09	-0.422459	0.123733	-3.41428	0.000639512	0.00557255
F45F2.11	278.238	-0.307326	0.156604	-1.96244	0.0497107	0.153344
otpl-6	22.5817	-0.351702	0.403094	-0.872506	0.382933	0.589982
otpl-5	4.76144	0.127998	0.470493	0.27205	0.785583	0.887638
his-8	5.97321	1.04686	0.43508	2.40615	0.0161218	0.0680797
his-7	10.4596	0.842319	0.412684	2.04107	0.0412436	0.134573
his-6	15.6069	0.416685	0.340755	1.22283	0.221394	0.420151
his-5	17.9524	0.87928	0.314686	2.79415	0.00520357	0.0293532
otpl-4	15.2494	-1.04881	0.436441	-2.40311	0.0162565	0.0684419
slc-17.8	9.73099	0.338473	0.429993	0.787159	0.431189	0.632177
asns-1	7.62547	0.401541	0.439494	0.913645	0.360904	0.570053
acr-15	27.6905	-0.0278971	0.342088	-0.0815494	0.935005	0.967755
acr-16	23.3346	0.139419	0.30375	0.458991	0.646241	0.803396
F25G6.8	318.495	0.0354838	0.129126	0.274799	0.783471	0.885818
F25G6.9	3211.81	-0.0212936	0.187977	-0.113277	0.909811	0.955399
symk-1	623.018	-0.327002	0.160296	-2.03999	0.0413515	0.134749
F25G6.1	68.0381	-0.458604	0.26801	-1.71115	0.0870542	0.226246
C10B5.1	128.955	0.0790491	0.311327	0.25391	0.799565	0.895708
C10B5.3	47.8347	0.589503	0.256277	2.30026	0.0214337	0.0831276
tag-196	396.839	0.222317	0.116525	1.90788	0.0564062	0.166816
F41E6.15	192.324	0.135793	0.274293	0.495065	0.620554	0.787222
F41E6.5	379.551	-0.811971	0.164185	-4.94545	7.59673e-07	1.9945e-05
vps-60	163.199	-0.237507	0.142499	-1.66673	0.0955672	0.241836
smk-1	1934.31	-0.282094	0.145808	-1.9347	0.0530272	0.160594
grd-5	506.283	-0.305971	0.206886	-1.47893	0.139158	0.310082
F41E6.11	8.58549	0.686806	0.463813	1.48078	0.138664	0.309573
F41E6.17	10.072	0.181946	0.397506	0.45772	0.647154	0.803679
F41E6.12	61.4989	-0.25951	0.292369	-0.88761	0.374751	0.582519
atg-18	1130.84	-0.0869913	0.106188	-0.819223	0.412659	0.617244
oac-29	4.78915	1.68765	0.475397	3.54998	0.000385262	0.00373495
acd-4	5.21856	0.0907901	0.47379	0.191625	0.848036	0.923103
asp-13	1292.79	-0.211698	0.172302	-1.22864	0.219206	0.41777
ZC190.4	33.8934	0.41379	0.32651	1.26731	0.205043	0.400309
cln-3.3	60.5202	0.575107	0.278724	2.06336	0.0390789	0.129332
glr-5	129.601	-0.196635	0.246883	-0.796469	0.42576	0.628407
ZC196.5	132.99	-0.373123	0.179555	-2.07804	0.0377061	0.126029
ZC196.4	12.8503	-0.280769	0.370166	-0.758495	0.448155	0.647788
ZC196.3	5.86455	-0.255613	0.456293	-0.560194	0.575347	0.752897
ZC196.1	9.95843	-0.992083	0.367077	-2.70266	0.00687877	0.0361737
B0507.6	40.1492	-0.662516	0.28104	-2.35738	0.0184046	0.0746169
B0507.10	19.9556	0.389907	0.299341	1.30255	0.192728	0.384665
B0507.8	10.823	0.785858	0.4592	1.71136	0.0870141	0.226246
B0507.9	6.85872	0.289868	0.420194	0.689845	0.490292	0.684189
B0507.3	17.4966	0.277459	0.367591	0.754804	0.450367	0.649569
B0507.2	206.499	0.226111	0.181682	1.24454	0.213301	0.410194
B0507.1	58.3277	1.70155	0.298543	5.6995	1.20157e-08	5.03627e-07
sup-37	135.177	0.451459	0.193619	2.33168	0.0197173	0.0782176
magu-2	72.463	0.47423	0.189593	2.50131	0.0123737	0.0562168
rpm-1	284.731	-0.32269	0.248017	-1.30108	0.193231	0.385496
F07B7.8	11.3158	-0.226904	0.387632	-0.58536	0.558306	0.740337
frpr-13	31.0859	-0.113608	0.274153	-0.414397	0.678583	0.822794
frpr-12	9.92	-0.33375	0.447151	-0.746392	0.455431	0.65349
frpr-11	17.2755	-0.200874	0.358299	-0.560631	0.575049	0.752693
mod-1	10.7079	0.26105	0.398117	0.65571	0.512011	0.70298
ttr-47	152.515	-0.249504	0.23125	-1.07894	0.280616	0.488682
H14N18.4	31.4117	-0.477882	0.401699	-1.18965	0.234183	0.436239
unc-23	349.318	-0.234005	0.201313	-1.1624	0.245074	0.449277
T19A5.3	10.2781	2.12132	0.443242	4.78592	1.70209e-06	4.00032e-05
gck-1	2095.53	-0.208574	0.186011	-1.1213	0.262159	0.469181
T19A5.1	2485.37	-0.401625	0.166488	-2.41234	0.0158503	0.0672533
nhr-44	16.7959	-0.785676	0.345635	-2.27314	0.0230178	0.0878958
nhr-219	10.26	-0.524378	0.402374	-1.30321	0.192503	0.384271
nhr-194	26.4633	-0.214426	0.319011	-0.672158	0.501483	0.694232
nhr-195	10.5339	0.295077	0.406015	0.726763	0.467371	0.663755
nhr-143	18.7743	0.265937	0.368246	0.722171	0.470189	0.666856
nhr-144	33.0858	0.115855	0.284461	0.407281	0.683802	0.826378
F59E11.7	178.985	-0.401694	0.2245	-1.78928	0.0735699	0.200826
F59E11.5	5.87353	0.758922	0.410525	1.84866	0.0645068	0.183147
F59E11.2	5.53314	-0.322019	0.478866	-0.672463	0.501289	0.694232
srx-2	3.85183	0.0418209	0.479519	0.0872142	0.930501	0.965215
C25E10.5	87.7226	0.0529166	0.214236	0.247001	0.804907	0.898422
C25E10.4	138.875	-0.163616	0.264567	-0.61843	0.536292	0.72275
srsx-34	211.201	-0.035777	0.295487	-0.121078	0.903629	0.953089
C25E10.8	1713.95	-0.469065	0.180491	-2.59882	0.00935442	0.0456254
swm-1	953.932	-0.384316	0.137865	-2.78762	0.0053097	0.029809
C25E10.10	252.688	0.498808	0.198733	2.50994	0.0120751	0.0552515
C25E10.13	5.39462	0.204354	0.449548	0.454577	0.649413	0.805211
C25E10.12	98.0472	-0.382925	0.182005	-2.10392	0.0353851	0.120061
fip-2	122.785	0.0721657	0.221193	0.326257	0.74423	0.863391
T27E4.5	7.02157	0.705179	0.474583	1.48589	0.137308	0.307375
T27E4.7	28.8678	0.281965	0.304458	0.92612	0.354384	0.563828
T27E4.1	37.6875	-0.0306941	0.291917	-0.105147	0.916259	0.959105
F21C10.10	90.401	0.785806	0.190385	4.12746	3.66798e-05	0.000558902
F21C10.9	86.3927	2.10561	0.364727	5.77312	7.7819e-09	3.42428e-07
F21C10.18	22.0774	0.372338	0.381502	0.975978	0.329075	0.538921
pqn-31	217.687	0.261405	0.324268	0.80614	0.420162	0.623913
F21C10.7	148.864	0.384533	0.28683	1.34063	0.18004	0.368335
F21C10.11	243.715	-0.963521	0.292132	-3.29824	0.000972922	0.00786636
F21C10.4	68.7007	-0.526867	0.324784	-1.62221	0.104759	0.256896
F21C10.17	8.03673	-0.29573	0.436529	-0.677456	0.498117	0.691421
F21C10.3	88.7481	0.192987	0.212022	0.910223	0.362705	0.571723
B0222.1	15.4297	0.170004	0.419692	0.405067	0.685428	0.827564
pitr-3	114.659	-0.101845	0.266925	-0.381551	0.702795	0.838892
tag-38	22.446	-0.314515	0.293681	-1.07094	0.284196	0.492488
B0222.5	57.4136	-0.262223	0.213967	-1.22553	0.220375	0.418724
col-144	49.9626	1.67503	0.417909	4.00813	6.12019e-05	0.000847526
col-145	6.3568	2.34737	0.46786	5.01725	5.24151e-07	1.44049e-05
col-10	40.6314	2.69546	0.398757	6.75965	1.38322e-11	1.33821e-09
B0222.11	6.78178	0.294177	0.476248	0.617697	0.536775	0.723055
gad-3	114.473	-0.323184	0.257025	-1.25741	0.208607	0.404582
spas-1	825.357	-0.0977893	0.114102	-0.857036	0.391425	0.5972
ptr-1	57.7763	0.0857009	0.258181	0.331941	0.739934	0.859999
C24B5.1	16.9775	0.712062	0.334579	2.12823	0.0333176	0.115233
C24B5.4	149.599	-0.737507	0.226433	-3.25706	0.00112572	0.00882885
asp-2	1179.58	0.355859	0.135666	2.62305	0.00871465	0.0433584
inx-10	29.0399	0.0960702	0.260946	0.368162	0.712753	0.843892
mdt-27	595.447	-0.278564	0.106285	-2.62091	0.00876945	0.0435849
tag-232	847.569	-0.506793	0.106988	-4.73692	2.16989e-06	4.89612e-05
grd-6	8.95334	0.793572	0.468987	1.6921	0.090627	0.232874
F07C3.2	6.00935	1.16083	0.453048	2.56226	0.0103992	0.0492368
F07C3.3	7.07137	-1.35314	0.456461	-2.96443	0.00303248	0.0194876
glo-4	356.234	-0.0775799	0.141463	-0.548413	0.583408	0.759207
aat-2	57.366	0.177221	0.235557	0.752351	0.45184	0.65085
ptd-2	10.6631	0.127709	0.42952	0.297329	0.766215	0.875701
F07C3.9	5.69491	0.773949	0.443664	1.74445	0.081081	0.215671
nhr-36	12.4603	0.210477	0.407824	0.516098	0.605786	0.777107
slc-17.7	234.355	0.48766	0.13192	3.69664	0.000218474	0.00235748
lron-2	17.8057	1.56311	0.413623	3.77906	0.000157422	0.00183011
F44A2.5	78.8579	0.00894292	0.241602	0.0370151	0.970473	0.985686
F44A2.3	827.294	-0.483158	0.228252	-2.11678	0.0342788	0.117553
F44A2.7	7.14217	-1.94942	0.417553	-4.66868	3.03147e-06	6.56742e-05
tag-153	2567.82	-0.0998038	0.130986	-0.761944	0.446093	0.6458
acl-14	1046.35	-0.209085	0.107959	-1.93671	0.0527805	0.160089
K07B1.4	208.34	0.00822276	0.118173	0.0695826	0.944526	0.972691
ucp-4	217.13	-0.0779342	0.163697	-0.476088	0.634011	0.796848
coq-6	360.637	-0.274571	0.107268	-2.55968	0.0104769	0.0494938
K07B1.8	104.809	0.121897	0.303258	0.401957	0.687716	0.829066
tos-1	501.509	0.339918	0.167961	2.02379	0.0429919	0.138676
K07B1.7	1275.33	0.133955	0.10235	1.30879	0.190606	0.381874
try-5	14.2897	-0.206503	0.362359	-0.569886	0.568755	0.748226
ttr-40	11.6945	-0.600425	0.39498	-1.52014	0.128475	0.294262
ttr-49	400.855	-0.113853	0.216324	-0.526305	0.598676	0.771349
gpa-3	6.89146	-0.200477	0.46443	-0.431663	0.665987	0.81616
E02C12.6	17.987	-0.186417	0.399145	-0.467041	0.64047	0.80025
E02C12.8	53.9995	0.231069	0.234773	0.984223	0.325006	0.53534
E02C12.10	9.48409	2.7874	0.454086	6.13849	8.33103e-10	4.83172e-08
E02C12.12	5.62051	-0.102395	0.452856	-0.226111	0.821115	0.907737
hum-2	2422.54	-0.490429	0.127807	-3.83726	0.000124416	0.00151629
trpp-4	163.89	0.047223	0.151534	0.311633	0.75532	0.870042
F36D4.5	861.922	-0.24611	0.127076	-1.93671	0.052781	0.160089
H24G06.1	240.589	-0.148578	0.166994	-0.889718	0.373617	0.581654
flp-6	107.718	0.2111	0.243164	0.86814	0.385318	0.591653
nas-3	831.929	-1.42811	0.234317	-6.09477	1.09595e-09	6.14296e-08
K06A4.10	10.0794	0.389943	0.408949	0.953526	0.340324	0.54964
K06A4.7	183.535	0.360602	0.188271	1.91534	0.0554497	0.165133
K06A4.15	6.96783	-0.0851992	0.410693	-0.207452	0.835657	0.915438
gsnl-1	247.414	0.0517367	0.229518	0.225415	0.821656	0.907889
haao-1	32.9167	-0.153736	0.356974	-0.430663	0.666713	0.816452
acs-14	470.402	0.527203	0.125903	4.18739	2.82186e-05	0.000450892
F11A3.2	137.256	0.220528	0.15696	1.405	0.160023	0.341026
C50F4.8	363.251	0.283162	0.218754	1.29443	0.195517	0.388587
C50F4.9	6.5549	0.409449	0.428737	0.955012	0.339571	0.54889
C50F4.1	1899.54	-0.0738489	0.155721	-0.47424	0.635329	0.797904
C50F4.10	3.35745	-0.194333	0.465856	-0.417152	0.676567	0.821945
pfk-1.2	4.0965	-0.813748	0.466	-1.74624	0.080769	0.215013
C50F4.4	121.479	0.223451	0.179181	1.24707	0.212373	0.409077
C50F4.12	145.113	-0.280065	0.144044	-1.9443	0.051859	0.158094
C50F4.16	746.555	-0.141993	0.0991294	-1.4324	0.152029	0.330134
mdf-1	1049.36	-0.162251	0.092703	-1.75022	0.0800799	0.213577
his-35	157.666	-0.0825605	0.173375	-0.476195	0.633936	0.796848
his-41	569.209	-0.337289	0.174641	-1.93132	0.0534431	0.161507
C50F4.6	728.236	0.406871	0.184371	2.2068	0.0273277	0.0998331
his-37	1689.76	-0.229188	0.160151	-1.43107	0.15241	0.33062
nstp-10	954.397	0.290187	0.0850923	3.41027	0.000648998	0.00563089
ehbp-1	1356.25	-0.305938	0.117296	-2.60825	0.00910065	0.0446963
F25B3.4	18.9776	0.0643913	0.335562	0.191891	0.847828	0.923044
F25B3.5	21.3787	-0.203791	0.293648	-0.693999	0.487683	0.682318
F25B3.2	6.77186	0.657801	0.457978	1.43632	0.150912	0.328298
rtfo-1	1234.07	-0.147611	0.107382	-1.37464	0.169244	0.353692
K09G1.1	456.289	-0.723091	0.152957	-4.7274	2.27409e-06	5.08252e-05
dop-2	15.9461	0.0850535	0.361135	0.235517	0.813807	0.903264
pqn-63	8.53298	0.699992	0.478319	1.46344	0.143346	0.316865
T06E4.10	4.25957	1.3025	0.475998	2.73636	0.00621233	0.033441
T06E4.9	4.21661	1.31591	0.477665	2.75489	0.0058712	0.0320388
T06E4.14	12.6497	2.01156	0.44723	4.49782	6.86531e-06	0.000133204
col-146	5.83951	2.01543	0.458309	4.39753	1.09492e-05	0.000199558
col-147	45.8321	1.57631	0.479114	3.29005	0.00100169	0.00805747
atl-1	1770.88	-0.337895	0.187794	-1.79928	0.071974	0.197865
hcp-2	3192.82	-0.0256104	0.105551	-0.242635	0.808288	0.900222
cyp-29A4	315.768	0.161906	0.252889	0.640227	0.522025	0.710435
pitr-4	7.33635	1.68742	0.468886	3.59878	0.000319719	0.00318916
ZK287.1	22.269	1.36177	0.375654	3.62505	0.000288903	0.00293368
sulp-8	129.918	-0.324861	0.240459	-1.351	0.176695	0.363761
ZK287.3	9.79232	1.31944	0.412019	3.20238	0.00136297	0.0103062
ZK287.9	69.6969	0.402546	0.295375	1.36283	0.172937	0.358382
ZK287.4	127.558	-0.375964	0.242273	-1.55182	0.120705	0.282045
rbx-1	440.518	0.117716	0.151577	0.776609	0.437389	0.63738
ztf-9	63.5033	0.257958	0.226036	1.14123	0.253776	0.460053
ZK287.7	184.172	0.237128	0.148919	1.59233	0.111311	0.267302
her-1	124.631	1.12523	0.280405	4.01289	5.99809e-05	0.00083471
xbx-6	122.694	-0.165307	0.145632	-1.1351	0.256333	0.462583
tag-120	260.724	0.381579	0.194318	1.96368	0.0495669	0.15303
F40F9.10	10.5042	-0.296517	0.395423	-0.749873	0.453331	0.652134
F40F9.5	151.829	-0.284984	0.196801	-1.44808	0.147595	0.323874
aagr-3	2146.23	-0.166609	0.134004	-1.24331	0.213754	0.410618
drap-1	762.919	-0.200939	0.104556	-1.92182	0.0546283	0.163723
aqp-4	191.708	0.583122	0.199873	2.91746	0.00352897	0.0219174
sta-2	103.123	-0.439706	0.285131	-1.54212	0.123044	0.285808
F58E6.13	11.8242	1.29523	0.45345	2.8564	0.00428479	0.0253021
unc-42	28.1407	1.49089	0.425279	3.50567	0.00045546	0.00426616
F46B6.12	282.992	-0.0620627	0.135262	-0.458834	0.646353	0.803396
smg-4	590.19	-0.115543	0.0998457	-1.15722	0.247183	0.452005
F46B6.4	256.674	0.198195	0.125666	1.57716	0.11476	0.273076
F46B6.5	1591.04	-0.263588	0.117875	-2.23617	0.0253409	0.0942197
F46B6.6	592.23	-0.319049	0.0877586	-3.63553	0.000277407	0.00284146
ztf-7	3756.83	-0.174037	0.135125	-1.28797	0.197758	0.391277
lipl-2	1377.61	-1.14204	0.20786	-5.49426	3.92353e-08	1.42835e-06
lsy-12	2898.2	-0.0812005	0.142495	-0.569848	0.568781	0.748226
sdz-31	42.1015	1.92788	0.340834	5.65637	1.54606e-08	6.21288e-07
T11A5.6	28.5887	0.375222	0.361129	1.03903	0.298792	0.508058
fshr-1	339.787	-0.213698	0.244211	-0.875056	0.381543	0.588737
mec-9	22.6294	0.388278	0.38357	1.01227	0.311408	0.521474
T07C12.12	1091.37	0.412469	0.127441	3.23656	0.00120981	0.00937904
suds-3	209.08	-0.106433	0.148274	-0.717817	0.47287	0.669412
T07C12.15	25.6921	0.372613	0.306877	1.21421	0.224667	0.424312
ttr-46	404.571	-0.140399	0.166052	-0.845513	0.397824	0.60312
mam-5	8.9753	0.58174	0.472683	1.23072	0.218428	0.416537
anmt-3	36.2131	-0.443861	0.26384	-1.68231	0.0925083	0.236674
madf-4	7.3197	0.08752	0.42584	0.205523	0.837163	0.916164
unc-41	88.2673	-0.643596	0.266742	-2.4128	0.0158303	0.0671886
ruvb-1	4404.89	-0.00853494	0.114342	-0.0746441	0.940498	0.970866
tofu-1	5068.43	0.028286	0.0952908	0.296839	0.766589	0.875856
C27H6.9	272.652	-0.303785	0.137068	-2.21631	0.0266705	0.0979769
rmd-2	2605.89	-0.0231328	0.0871829	-0.265336	0.790751	0.890627
C27H6.8	847.259	-0.0959921	0.0908779	-1.05627	0.290843	0.500019
rde-1	866.489	-0.317788	0.0961285	-3.30587	0.000946821	0.00771272
trpp-6	767.731	0.15139	0.183277	0.826013	0.408797	0.613434
uda-1	1140.1	-0.254736	0.099733	-2.55418	0.0106439	0.0500648
lea-1	8393.64	-0.697574	0.176076	-3.96178	7.43936e-05	0.000996974
acl-2	288.701	0.096334	0.181887	0.529636	0.596365	0.769762
F57A8.1	63.6906	0.253795	0.212304	1.19543	0.231919	0.433429
F57A8.10	9.25369	0.111916	0.413358	0.270749	0.786584	0.888329
yif-1	371.145	-0.0275542	0.13366	-0.206151	0.836673	0.915911
fipr-13	40.8726	-0.507273	0.320188	-1.5843	0.113125	0.270635
nhr-205	28.6978	0.0718524	0.358744	0.200289	0.841255	0.918791
nhr-12	87.3322	0.718384	0.213864	3.35907	0.000782053	0.0065753
R04B5.6	19.4173	-0.294227	0.375633	-0.783284	0.43346	0.634206
R04B5.5	41.1754	-0.0640471	0.287813	-0.22253	0.823901	0.908872
ugt-47	216.449	0.446932	0.237654	1.8806	0.0600267	0.174245
ugt-17	424.846	0.387934	0.198548	1.95385	0.0507185	0.155693
C08B6.2	19.6667	0.391817	0.297654	1.31635	0.188057	0.379067
C08B6.11	177.586	-0.0858675	0.206939	-0.414942	0.678185	0.822726
C08B6.3	36.6928	-0.357759	0.276818	-1.2924	0.19622	0.389379
C08B6.4	35.1355	2.37103	0.391685	6.05341	1.41815e-09	7.70436e-08
C08B6.10	84.527	-0.183793	0.193314	-0.950748	0.341732	0.550961
aos-1	680.3	-0.18585	0.0957914	-1.94015	0.0523614	0.159123
wdr-20	1877.07	-0.169816	0.118156	-1.43722	0.150656	0.327942
C08B6.8	210.453	0.289856	0.181538	1.59667	0.110339	0.265825
C51E3.9	157.976	-0.430773	0.195175	-2.20711	0.0273066	0.0998201
srsx-27	15.7948	0.654086	0.358065	1.82672	0.0677414	0.189138
C51E3.10	106.988	1.97095	0.292773	6.732	1.67349e-11	1.56544e-09
C51E3.6	40.1262	0.0687859	0.253125	0.271747	0.785817	0.88776
egl-3	143.7	0.245453	0.198126	1.23887	0.215394	0.41287
cul-5	763.965	-0.423531	0.110326	-3.83889	0.00012359	0.00150751
ZK856.5	75.9849	-0.517466	0.207916	-2.48882	0.0128168	0.0575819
ZK856.7	28.4878	0.0560058	0.310403	0.180429	0.856816	0.926601
ZK856.8	349.792	-0.150113	0.17558	-0.854954	0.392577	0.598311
ZK856.11	188.296	0.296957	0.137051	2.16677	0.0302524	0.107405
ZK856.16	58.9612	0.542618	0.228033	2.37957	0.0173331	0.0716781
rpc-25	256.709	-0.0296498	0.132811	-0.223248	0.823343	0.908572
tftc-3	1653.3	-0.273736	0.123599	-2.21471	0.0267801	0.0982774
zhit-3	361.518	-0.22964	0.132734	-1.73008	0.0836162	0.21994
hpo-40	948.168	-0.321635	0.124112	-2.59149	0.00955614	0.0463271
ZK856.14	12.3529	-0.148164	0.369839	-0.400618	0.688702	0.829741
fipr-5	67.8476	0.425212	0.370052	1.14906	0.250531	0.455999
fipr-9	38.0665	0.151563	0.359868	0.421164	0.673635	0.820125
daf-36	229.839	0.719709	0.209126	3.44151	0.000578478	0.00513454
fipr-4	4.4906	1.09011	0.478111	2.28005	0.0226049	0.0865334
fipr-6	3.81458	1.55	0.471072	3.29037	0.00100056	0.00805296
C12D8.1	10913.6	-0.146716	0.157006	-0.934455	0.350069	0.559801
akt-1	1693.8	-0.281118	0.108907	-2.58126	0.0098439	0.0474071
rop-1	851.588	-0.165486	0.115848	-1.42848	0.153154	0.331507
nhr-232	142.74	0.186273	0.188966	0.985749	0.324256	0.534374
ric-4	27.9283	0.484266	0.28302	1.71107	0.0870688	0.226246
lys-1	1491.94	-0.269689	0.126774	-2.12732	0.0333931	0.115438
lys-2	4931.03	-0.752153	0.177241	-4.24368	2.19888e-05	0.00036284
lys-3	106.795	2.23287	0.37028	6.03022	1.63733e-09	8.79362e-08
B0024.3	7.0738	-0.184343	0.447571	-0.411875	0.680431	0.82364
col-149	5.34982	0.079082	0.479222	0.165022	0.868927	0.93236
col-150	89.2235	-0.152054	0.297477	-0.511147	0.609248	0.779213
B0024.4	1717.45	0.169284	0.462316	0.366165	0.714242	0.844661
che-12	42.1466	0.20144	0.336444	0.598732	0.549352	0.734115
trx-2	77.4847	-0.056129	0.228081	-0.246092	0.805611	0.898517
B0024.10	480.342	-0.316289	0.112216	-2.81857	0.00482377	0.0276413
B0024.11	653.106	-0.139885	0.127361	-1.09833	0.27206	0.479996
gna-1	26.1444	0.347184	0.271025	1.28101	0.200192	0.394325
B0024.13	340.99	-0.249658	0.119509	-2.08903	0.0367048	0.123618
crm-1	226.764	-0.0285282	0.15436	-0.184816	0.853373	0.924946
arx-2	1095.8	-0.0730664	0.0993606	-0.735366	0.462117	0.658801
K07C5.2	191.896	0.0268211	0.146401	0.183203	0.854639	0.925684
K07C5.13	14.2867	0.0409634	0.417601	0.0980923	0.921859	0.961475
K07C5.3	484.307	-0.188052	0.102128	-1.84134	0.0655719	0.185241
K07C5.4	1902.09	-0.313846	0.121017	-2.59341	0.00950287	0.0461582
K07C5.6	1613.74	-0.355133	0.137778	-2.57758	0.00994949	0.0477258
ceeh-2	299.774	-0.0827681	0.166976	-0.495688	0.620115	0.787222
ttll-15	25.5263	-0.222405	0.279568	-0.795531	0.426305	0.628804
cash-1	650.158	-0.229818	0.138215	-1.66276	0.0963615	0.24266
ugt-49	52.9161	-0.0205066	0.265649	-0.0771943	0.938469	0.970013
AC3.5	792.756	-0.309786	0.208304	-1.48718	0.136966	0.306844
ugt-1	429.667	-0.112118	0.250441	-0.447683	0.654382	0.808321
ugt-2	255.449	-0.0774451	0.247049	-0.31348	0.753916	0.86924
F15H10.8	13.9285	0.912746	0.455039	2.00586	0.0448708	0.142555
F15H10.7	6.20897	0.170332	0.47991	0.354924	0.722646	0.849705
col-12	14.0134	0.458205	0.346696	1.32163	0.186291	0.376715
apc-10	2534.56	-0.0321194	0.123333	-0.260427	0.794534	0.892824
Y32F6A.4	108.585	0.419844	0.180747	2.32282	0.0201888	0.0795956
set-22	884.928	0.251468	0.1116	2.2533	0.0242405	0.0910388
pap-1	2058.01	-0.281675	0.120866	-2.33047	0.0197812	0.0784198
Y32F6A.5	720.427	-0.303345	0.14194	-2.13714	0.0325866	0.113259
Y32F6A.6	94.8839	-0.0560957	0.232687	-0.241077	0.809495	0.90075
F22E12.1	79.296	0.746021	0.272514	2.73755	0.00618983	0.033358
F22E12.3	21.2901	-0.07273	0.317272	-0.229235	0.818686	0.906265
chw-1	10.9588	0.473768	0.414612	1.14268	0.253172	0.459293
egl-9	236.454	0.132087	0.139967	0.943705	0.34532	0.554972
crp-1	138.179	-0.215892	0.22215	-0.971833	0.331134	0.540974
Y32F6B.1	153.108	-0.286531	0.219714	-1.30411	0.192197	0.383985
ugt-33	45.4314	1.49741	0.288572	5.18905	2.11372e-07	6.51885e-06
C35A5.3	170.443	-0.146064	0.266323	-0.548445	0.583386	0.759207
C35A5.11	78.4361	2.72908	0.441845	6.17655	6.55163e-10	3.95478e-08
C35A5.10	31.7225	2.34551	0.392522	5.97549	2.29393e-09	1.16974e-07
C35A5.5	6.36555	1.13194	0.473153	2.39233	0.0167419	0.0699008
C35A5.6	280.82	0.356105	0.246389	1.44529	0.148375	0.325132
dmsr-8	10.1331	-0.556016	0.399439	-1.39199	0.163924	0.346569
C35A5.8	1928.32	-0.194624	0.12048	-1.6154	0.106223	0.259226
hda-11	57.5879	-0.505812	0.19736	-2.56289	0.0103804	0.0492023
ppm-1	2402.49	-0.278494	0.0785767	-3.54423	0.000393757	0.00380686
degt-1	14.32	-0.175255	0.428603	-0.408898	0.682614	0.825405
F25D1.5	170.105	-1.9861	0.24383	-8.14541	3.77993e-16	9.20543e-14
best-14	157.253	-0.286844	0.2089	-1.37312	0.169716	0.354359
cat-4	141.416	-0.371175	0.155959	-2.37995	0.0173151	0.07166
vps-54	911.528	-0.304733	0.111395	-2.7356	0.00622664	0.0334925
del-6	294.915	-0.376175	0.129151	-2.91268	0.00358345	0.0221225
mics-1	587.309	0.161088	0.0860352	1.87236	0.0611574	0.176692
T21C9.4	6021.86	0.146224	0.159508	0.916715	0.359292	0.568893
lpd-9	182.563	-0.0553705	0.179975	-0.307657	0.758343	0.871934
T21C9.6	148.795	-0.251092	0.204094	-1.23027	0.218595	0.416743
srg-32	22.788	0.022758	0.338859	0.0671607	0.946454	0.974108
ttr-23	230.207	-0.277865	0.195586	-1.42068	0.15541	0.334358
T21C9.13	20828	0.263237	0.108204	2.43278	0.0149832	0.0646026
scpl-4	680.093	-0.146343	0.128315	-1.1405	0.254078	0.460227
H27A22.1	549.502	-0.379136	0.132707	-2.85694	0.00427746	0.02528
H09F14.1	5.10056	0.197381	0.475575	0.415037	0.678115	0.822726
C32C4.1	11.2902	0.186532	0.416322	0.448047	0.654119	0.808138
C32C4.3	3.98257	0.29932	0.480142	0.623399	0.533022	0.720059
aqp-6	12.3225	0.319998	0.421467	0.759248	0.447705	0.647338
ugt-35	4.97679	-1.18351	0.44332	-2.66965	0.00759301	0.0390491
ugt-34	23.5303	-1.49643	0.401345	-3.72853	0.000192602	0.00214044
tut-2	2004.12	0.413935	0.120989	3.42126	0.000623322	0.00544828
sqv-4	1626.69	-0.285866	0.0911527	-3.13612	0.00171199	0.012344
twk-12	16.6389	0.133858	0.354922	0.377147	0.706064	0.840128
ceh-22	19.0635	1.42608	0.40022	3.56325	0.000366292	0.00358122
gsp-1	1092.08	-0.129151	0.113202	-1.14089	0.253914	0.460225
pph-1	71.0624	0.185604	0.217959	0.851554	0.394462	0.600083
T28B11.1	1436.83	-0.461648	0.194952	-2.368	0.0178843	0.07314
mre-11	1350.27	-0.432273	0.123621	-3.49678	0.000470918	0.00437326
wdr-5.3	874.955	-0.315	0.146444	-2.15099	0.0314768	0.110517
F28H7.4	164.592	0.0746125	0.213338	0.349739	0.726535	0.852067
F28H7.2	12.3154	1.10591	0.409257	2.70223	0.00688759	0.0362066
F28H7.3	976.24	0.650154	0.200924	3.23582	0.00121293	0.00939288
F28H7.7	6.46496	0.959051	0.454354	2.1108	0.0347894	0.118697
irld-6	26.5498	0.322737	0.379534	0.850349	0.395131	0.600713
F28H7.8	42.1573	-0.236351	0.226622	-1.04293	0.296981	0.506136
D1054.1	506.426	-0.0542415	0.166533	-0.32571	0.744644	0.863625
pas-2	932.485	0.285843	0.166969	1.71195	0.086905	0.226171
D1054.3	740.592	0.109985	0.109018	1.00887	0.313037	0.523086
D1054.5	32.3604	-0.654586	0.286841	-2.28205	0.0224863	0.0862391
D1054.8	387.472	-0.166457	0.239042	-0.696351	0.486209	0.681455
D1054.9	48.1588	1.83783	0.417501	4.40199	1.07264e-05	0.000196257
D1054.10	14535	0.893035	0.215268	4.14849	3.34682e-05	0.000518923
D1054.11	14398.4	0.975515	0.230167	4.23829	2.25227e-05	0.000369492
srh-163	7.84153	-0.94211	0.475037	-1.98323	0.0473412	0.148298
D1054.18	18.4073	0.761978	0.446651	1.70598	0.0880117	0.227899
secs-1	298.073	-0.107228	0.112226	-0.955463	0.339344	0.548676
prp-38	724.127	-0.099415	0.106704	-0.931688	0.351498	0.561323
plrg-1	1263.48	0.166335	0.0809842	2.05392	0.0399838	0.131864
C29A12.2	12.4396	-0.53917	0.37142	-1.45165	0.1466	0.322543
C29A12.1	1139.95	-0.341498	0.117456	-2.90746	0.00364377	0.0223775
lig-1	1476.1	-0.255117	0.119181	-2.14058	0.0323079	0.112734
nrx-1	113.096	-0.541611	0.247576	-2.18765	0.0286949	0.10337
C29A12.6	6.64192	1.21834	0.45961	2.65082	0.00802972	0.0407252
saeg-1	477.443	-0.714537	0.174666	-4.09088	4.29736e-05	0.000634276
F32D8.1	8.56277	0.111862	0.456056	0.245282	0.806238	0.899038
F32D8.3	4.11518	0.376342	0.479138	0.785458	0.432185	0.633229
F32D8.11	23.7066	0.173722	0.321132	0.540969	0.588529	0.763148
F32D8.12	378.469	0.579961	0.230401	2.51718	0.01183	0.0543764
F32D8.4	197.343	0.106126	0.14047	0.755503	0.449947	0.649316
F32D8.14	2671.27	0.0520283	0.108998	0.477334	0.633124	0.796338
F32D8.5	1897.57	0.302256	0.110408	2.73763	0.00618832	0.033358
emo-1	340.654	0.092028	0.157269	0.585163	0.558438	0.740374
F32D8.7	34.4918	1.52729	0.407191	3.75078	0.000176284	0.00199361
spp-16	386.055	-0.219746	0.196778	-1.11672	0.264114	0.471247
F32D8.10	8.3073	0.751749	0.426039	1.76451	0.0776466	0.208509
nas-31	58.307	0.776791	0.298633	2.60115	0.00929105	0.045379
F58B4.6	13.2624	0.453978	0.357197	1.27095	0.203747	0.398827
F58B4.3	14.9469	0.0420154	0.313292	0.134109	0.893316	0.94747
F58B4.5	463.508	-0.412536	0.201446	-2.04788	0.0405722	0.133017
F17C11.12	446.756	-0.143076	0.211271	-0.677215	0.49827	0.691565
F17C11.11	1389.58	-0.0408562	0.150469	-0.271526	0.785987	0.88781
F17C11.1	17.6671	0.200776	0.313564	0.640304	0.521975	0.710435
zip-9	18.5429	0.604568	0.305991	1.97577	0.0481809	0.1502
F17C11.2	16.3627	0.072918	0.301426	0.24191	0.80885	0.900316
col-153	59.2842	0.109608	0.276544	0.396349	0.691847	0.83212
F17C11.4	257.451	0.298524	0.14764	2.02197	0.0431798	0.139123
clec-221	8.61579	-0.200825	0.406016	-0.494623	0.620866	0.787371
F17C11.6	86.6879	0.0221796	0.225153	0.0985087	0.921528	0.961376
F17C11.13	8.26109	-0.0582392	0.415253	-0.14025	0.888463	0.944284
F17C11.7	1133.6	-0.269795	0.0953471	-2.82961	0.00466046	0.0269654
vps-36	449.423	-0.204575	0.110273	-1.85517	0.0635715	0.181001
F17C11.10	3330.38	-0.0533084	0.113962	-0.467774	0.639946	0.800184
eef-1G	112140	-0.21511	0.115505	-1.86235	0.0625542	0.179152
F17C11.22	13.5027	-0.112749	0.321564	-0.350627	0.725868	0.85164
fig-1	41.6658	0.333136	0.33959	0.980993	0.326596	0.536727
frpr-9	8.5145	1.10723	0.44814	2.47073	0.0134839	0.059818
F53B7.3	235.589	0.30731	0.166891	1.84138	0.0655658	0.185241
C13G3.1	316.184	1.36291	0.220346	6.18534	6.19689e-10	3.7567e-08
hot-6	30.8466	0.888292	0.389131	2.28276	0.0224446	0.0861027
pptr-2	2491.49	-0.00569724	0.122857	-0.0463729	0.963013	0.981583
pak-2	876.39	0.123738	0.124554	0.993448	0.320492	0.530647
C45B11.9	4.83035	0.228471	0.465784	0.490509	0.623773	0.78962
C45B11.8	5.55	0.579836	0.447405	1.296	0.194976	0.388002
C45B11.2	42.1544	-0.192901	0.219335	-0.879482	0.37914	0.586608
C45B11.6	25.044	0.7187	0.39292	1.82913	0.0673807	0.188566
dhs-18	676.056	0.24691	0.145413	1.69799	0.0895091	0.23063
C45B11.7	81.387	-0.519785	0.229603	-2.26384	0.0235837	0.0894523
T04C12.7	12.0081	0.084733	0.397856	0.212974	0.831347	0.913008
T04C12.1	4.14426	0.533942	0.479267	1.11408	0.265244	0.472297
T04C12.11	37.5072	-0.307165	0.275146	-1.11637	0.264263	0.471247
T04C12.3	14.6387	0.831627	0.346525	2.3999	0.0163994	0.068818
T04C12.8	41.2397	-0.334292	0.281693	-1.18673	0.235336	0.437903
act-3	1049.12	0.0139333	0.125169	0.111316	0.911366	0.956108
act-2	4349.64	0.172583	0.127888	1.34949	0.177181	0.364294
act-1	809.008	0.173099	0.131936	1.31199	0.189523	0.380902
Y42A5A.1	23.0866	-0.610622	0.334956	-1.82299	0.0683047	0.190246
lact-8	122.817	-0.779635	0.233472	-3.33931	0.000839855	0.00695831
Y42A5A.3	6.33916	-0.0723107	0.441946	-0.163619	0.870031	0.932695
cdkl-1	5.87375	1.02231	0.471435	2.1685	0.0301208	0.107033
Y42A5A.5	34.7871	-0.545851	0.277451	-1.96738	0.0491396	0.152214
erfa-3	1280.24	-0.134756	0.0981365	-1.37315	0.169705	0.354359
math-33	2920.71	-0.190657	0.142372	-1.33915	0.180521	0.368852
H19N07.3	151.629	-0.418604	0.144478	-2.89735	0.00376333	0.0229422
mboa-2	891.478	-0.339648	0.0832566	-4.07953	4.51271e-05	0.000658491
atp-5	1265.05	0.0797287	0.129058	0.617772	0.536726	0.723055
C06H2.6	763.562	-0.674556	0.0890769	-7.57275	3.65418e-14	5.86537e-12
C06H2.2	200.346	0.0490203	0.160334	0.305739	0.759803	0.872184
jmjd-5	312.08	-0.149409	0.123137	-1.21335	0.224995	0.42476
glb-3	7.91523	-0.778137	0.451533	-1.72332	0.0848306	0.222018
folt-1	121.194	-0.532006	0.266669	-1.995	0.0460428	0.145298
C06H2.7	1756.68	-0.629719	0.122133	-5.156	2.52279e-07	7.71307e-06
nlp-33	293.199	0.424013	0.278574	1.52208	0.127988	0.29348
T19C4.1	16.7822	-0.426676	0.403802	-1.05665	0.290674	0.499995
T19C4.5	9.31192	-0.178086	0.404771	-0.439967	0.659961	0.811648
gpa-1	79.9727	-0.216517	0.201877	-1.07251	0.283489	0.491383
cnc-10	23.0867	0.258937	0.268697	0.963675	0.335209	0.545037
K10D6.2	57.8749	1.14847	0.26553	4.32517	1.52412e-05	0.0002671
K10D6.4	45.7262	0.457172	0.286689	1.59466	0.110788	0.266454
cyp-29A2	1717.55	-1.67882	0.218265	-7.69166	1.45239e-14	2.59684e-12
T19B10.2	284.877	0.368605	0.162499	2.26835	0.0233078	0.088709
T19B10.3	179.805	-0.336924	0.130792	-2.57604	0.00999397	0.047868
pqn-70	528.798	-0.0436855	0.142175	-0.307267	0.758641	0.871946
T19B10.5	75.2897	-0.354955	0.230498	-1.53995	0.123574	0.28658
dvc-1	5831.37	-0.109872	0.117676	-0.933684	0.350467	0.560248
ima-1	1225.16	-0.19466	0.123305	-1.57869	0.114407	0.272374
T19B10.8	2050.43	-0.164007	0.150045	-1.09305	0.274371	0.482439
mxl-1	282.585	-0.227902	0.132837	-1.71565	0.0862269	0.224964
mam-4	16.3821	-0.468818	0.358731	-1.30688	0.191254	0.382731
F07B10.4	5.35439	0.146582	0.480238	0.305228	0.760192	0.872239
cln-3.1	84.1241	0.709404	0.276241	2.56806	0.0102269	0.0486875
clec-222	698.791	1.14648	0.270778	4.23403	2.29542e-05	0.000375601
clec-223	266.253	0.441493	0.231656	1.90581	0.0566746	0.167195
gly-20	909.949	-0.340038	0.129992	-2.61584	0.00890094	0.0440371
C03E10.3	27.7286	-1.27928	0.323049	-3.96001	7.49458e-05	0.00100342
snf-11	24.4437	1.07923	0.408356	2.64287	0.00822077	0.0414772
T03F7.7	247.099	0.400831	0.210123	1.9076	0.0564423	0.166823
cutl-18	43.4939	0.9899	0.322788	3.06672	0.00216425	0.0148904
F47G9.4	110.342	-0.0995229	0.252253	-0.394535	0.693186	0.832747
F47G9.1	398.705	0.297568	0.147574	2.01639	0.0437587	0.140252
T02E9.5	64.5558	1.73383	0.296284	5.85193	4.85913e-09	2.25774e-07
grl-7	13.0036	2.20851	0.441927	4.99747	5.80876e-07	1.57483e-05
dop-5	7.65814	0.527625	0.459162	1.1491	0.250513	0.455999
cnb-1	93.8371	0.392581	0.194587	2.0175	0.0436431	0.140075
F55C10.5	17.8973	0.427396	0.348536	1.22626	0.220101	0.418486
col-154	19.1408	0.643234	0.426531	1.50806	0.131539	0.298376
col-155	156.172	-0.569096	0.295998	-1.92264	0.0545255	0.163519
K03B8.6	20.017	0.099517	0.349238	0.284954	0.775679	0.881028
K03B8.8	65.5325	0.197783	0.227	0.871289	0.383596	0.590293
deg-3	7.86098	0.193123	0.451211	0.42801	0.668644	0.817432
des-2	8.19895	0.828692	0.426782	1.94172	0.0521708	0.158739
dmsr-1	13.2876	1.18919	0.383889	3.09775	0.00194996	0.0136557
F57B7.2	15.0783	0.743438	0.341825	2.17491	0.0296369	0.105846
mig-17	148.472	0.369155	0.244588	1.5093	0.131223	0.298042
tag-140	52.0942	-0.664187	0.259824	-2.5563	0.0105792	0.0498565
aat-6	33.9397	0.230195	0.249305	0.923345	0.355828	0.565362
nas-20	752.347	-0.366747	0.188891	-1.94158	0.0521879	0.158739
nas-21	65.4028	0.0963268	0.282603	0.340855	0.733212	0.855926
nas-22	61.6529	-0.64497	0.314759	-2.04909	0.0404531	0.132791
col-157	9.10776	1.43113	0.443553	3.22651	0.00125311	0.00965115
T11F9.10	66.8459	-0.652055	0.242324	-2.69084	0.00712734	0.0372039
dhs-19	755.687	-1.081	0.21086	-5.1266	2.95021e-07	8.79149e-06
T11F9.12	213.26	0.150201	0.235329	0.638258	0.523306	0.711561
C55A6.12	54.7474	-0.227899	0.21907	-1.0403	0.298199	0.507415
C55A6.1	799.899	0.0906335	0.106643	0.849876	0.395394	0.601049
C55A6.10	242.958	0.23951	0.167362	1.43108	0.152406	0.33062
ttll-5	1466.72	-0.262037	0.110325	-2.37514	0.0175422	0.0721349
C55A6.3	13.7553	-1.31857	0.353876	-3.72608	0.000194477	0.0021562
C55A6.6	19.9519	-0.55905	0.312303	-1.79009	0.0734391	0.200605
sdz-8	7.2225	-0.0471564	0.426989	-0.110439	0.912061	0.956237
C55A6.4	144.178	-0.697152	0.241414	-2.88778	0.00387967	0.0234839
C55A6.7	105.518	-0.351764	0.242363	-1.45139	0.146671	0.322649
C55A6.11	24.2764	-0.431454	0.300306	-1.43672	0.150799	0.328203
pafo-1	7807.73	-0.10207	0.112807	-0.904816	0.365563	0.574497
ccch-1	475.514	-0.0776983	0.279475	-0.278015	0.781001	0.884442
F38B7.2	126.585	-0.531161	0.233862	-2.27126	0.023131	0.0882803
F38B7.3	893.163	0.229429	0.138051	1.66191	0.0965315	0.24292
duo-1	585.248	-0.233025	0.10938	-2.13042	0.0331371	0.114805
pms-2	2722.23	-0.206314	0.148455	-1.38974	0.164608	0.347391
nhr-101	207.425	0.194585	0.187119	1.0399	0.298387	0.507552
nhr-68	378.76	0.91184	0.188202	4.84501	1.26603e-06	3.12088e-05
F35B12.9	171.001	0.516065	0.255277	2.02159	0.0432191	0.139186
dhs-20	94.0286	-1.31292	0.207547	-6.32589	2.51782e-10	1.73484e-08
F35B12.3	286.135	0.087442	0.304611	0.287061	0.774066	0.879903
F35B12.4	37.9812	0.622638	0.278546	2.23532	0.0253964	0.0943515
sas-5	5538.23	-0.146882	0.118911	-1.23522	0.216748	0.414397
tag-290	16.4805	0.249275	0.370159	0.673426	0.500676	0.693951
nlp-24	30.3513	2.00013	0.30783	6.49751	8.16619e-11	6.51681e-09
F35B12.10	46.8216	-0.134438	0.271328	-0.495481	0.620261	0.787222
sipa-1	114.165	-0.339513	0.196897	-1.72432	0.08465	0.221833
bir-1	181.344	0.286658	0.186787	1.53468	0.124862	0.288561
skp-1	1048.04	-0.162677	0.0832175	-1.95484	0.0506019	0.155448
zip-10	507.772	0.422423	0.191545	2.20534	0.0274302	0.100065
ceh-27	52.1904	1.71815	0.362821	4.73553	2.18483e-06	4.91413e-05
F46F3.3	6.39113	2.09762	0.451884	4.64194	3.45153e-06	7.33742e-05
lgc-44	154.034	-0.197239	0.257639	-0.765562	0.443937	0.64413
ape-1	1936.16	-0.150194	0.130952	-1.14694	0.251407	0.457207
W05E10.2	12.0959	-0.749258	0.406528	-1.84306	0.0653195	0.184822
W05E10.1	180.553	-0.532359	0.225515	-2.36064	0.0182436	0.0742196
ceh-32	99.2967	2.06937	0.252069	8.20953	2.22055e-16	5.70278e-14
tre-3	220.978	-0.0174929	0.166239	-0.105228	0.916195	0.959105
daf-11	4.11182	1.01799	0.465253	2.18804	0.0286666	0.103333
rhr-2	15.8723	-0.0376229	0.362879	-0.103679	0.917424	0.959733
npp-22	1387.76	0.0821091	0.120461	0.681623	0.495478	0.689655
spe-42	5.58463	-1.25953	0.436315	-2.88674	0.00389255	0.0235181
T04F3.1	400.174	-0.215234	0.223043	-0.964986	0.334552	0.544575
T04F3.2	12.5051	1.28837	0.421396	3.05737	0.00223287	0.0152511
T04F3.4	334.461	0.0752768	0.245898	0.306131	0.759505	0.872184
F55A11.1	587.087	0.0110773	0.136357	0.0812375	0.935253	0.967799
syx-5	577.909	-0.0592444	0.103034	-0.574996	0.565294	0.745613
sel-11	1662.07	-0.153429	0.133366	-1.15044	0.249964	0.455227
F55A11.4	393.079	-0.330802	0.131216	-2.52104	0.0117008	0.0540642
bus-18	84.358	0.0498758	0.277487	0.179741	0.857356	0.926703
F55A11.6	68.0893	-0.0075741	0.190355	-0.0397894	0.968261	0.984218
F55A11.7	683.755	-0.310911	0.121056	-2.56832	0.0102193	0.0486676
F55A11.8	175.534	-0.174767	0.164598	-1.06179	0.288333	0.496732
D2023.1	97.9859	-0.228601	0.218242	-1.04746	0.294886	0.504513
D2023.3	12.5813	0.22149	0.403476	0.548956	0.583035	0.758951
D2023.8	12.0801	0.0109056	0.340091	0.0320668	0.974419	0.986784
pyc-1	2710.01	-0.347594	0.127298	-2.73055	0.00632294	0.0338815
D2023.4	220.193	-0.14172	0.234578	-0.60415	0.545744	0.730919
mpst-1	172.002	0.337619	0.15449	2.18538	0.0288612	0.103803
D2023.6	4279.52	-0.166266	0.128664	-1.29226	0.196269	0.389394
col-158	741.692	-0.555769	0.23086	-2.40738	0.0160673	0.0679086
nphp-4	36.5298	0.937636	0.469629	1.99655	0.0458744	0.144896
pho-8	64.4734	0.583938	0.419476	1.39206	0.163903	0.346569
R13H4.2	742.927	-0.757817	0.198046	-3.82646	0.000129998	0.00157346
R13H4.8	4.18935	1.5103	0.476151	3.17188	0.00151455	0.0112182
hmp-1	1338.37	-0.233774	0.126991	-1.84086	0.0656414	0.185289
R13H4.5	47.5135	-0.151311	0.222177	-0.681041	0.495846	0.689958
R13H4.6	4.32186	-0.957297	0.454096	-2.10814	0.0350192	0.119148
R13H4.7	11.3361	-1.31626	0.367212	-3.58445	0.000337784	0.00333884
sulp-4	39.3837	-0.144882	0.24011	-0.603399	0.546243	0.731345
sulp-5	20.1942	0.000402194	0.385583	0.00104308	0.999168	0.999695
sodh-1	4715.67	-1.10308	0.353474	-3.12068	0.00180437	0.0129112
sodh-2	16.2704	-0.0463077	0.367617	-0.125967	0.899758	0.950851
K12G11.6	7.24698	0.612226	0.478003	1.2808	0.200264	0.394413
sma-1	2296.07	0.291907	0.254933	1.14504	0.252194	0.458048
R31.2	490.176	-0.490131	0.136212	-3.5983	0.000320307	0.00319065
osm-6	18.6913	0.0164157	0.3658	0.0448762	0.964206	0.982287
aman-2	1598.27	-0.259812	0.114254	-2.274	0.0229662	0.0877463
F58H1.2	37.1834	2.60477	0.422678	6.16254	7.15885e-10	4.28469e-08
F58H1.3	177.08	0.040704	0.1442	0.282274	0.777733	0.882439
F58H1.8	166.451	0.413844	0.148725	2.78261	0.00539231	0.0301649
F58H1.6	38.9857	-0.992651	0.270827	-3.66525	0.000247093	0.00259108
F58H1.5	33.3794	0.246443	0.259436	0.94992	0.342153	0.551199
F58H1.7	11.3078	0.679362	0.36087	1.88257	0.0597588	0.173682
cpr-1	11700.1	-0.374311	0.177211	-2.11224	0.0346659	0.118423
mif-2	76.6853	-0.187977	0.251186	-0.748357	0.454245	0.652584
snr-4	353.195	0.283717	0.118494	2.39436	0.0166494	0.0695847
rpt-1	2176.22	0.246559	0.0944871	2.60945	0.00906886	0.0446164
mans-2	225.871	-0.596187	0.166188	-3.58743	0.00033395	0.00331021
cyl-1	564.188	0.33108	0.0947309	3.49495	0.000474152	0.00439462
C52E4.7	11.8356	-0.388318	0.413363	-0.939412	0.347519	0.557238
gcy-33	45.5345	-0.836496	0.295106	-2.83456	0.00458895	0.0266635
F57F5.1	36243.4	0.754573	0.198581	3.79983	0.000144794	0.00171291
F57F5.3	10.1474	-0.413223	0.377253	-1.09535	0.273365	0.481277
add-2	271.766	0.103434	0.117141	0.882982	0.377246	0.584674
pkc-1	360.551	-0.609514	0.131539	-4.63371	3.59167e-06	7.54946e-05
F10C2.3	126.588	0.452517	0.223037	2.02889	0.0424694	0.137568
kup-1	649.11	-0.289246	0.138834	-2.0834	0.0372151	0.124831
F10C2.4	2203.62	-0.17563	0.089488	-1.96261	0.0496914	0.153318
F10C2.5	391.454	-0.36741	0.101059	-3.63559	0.000277345	0.00284146
dars-2	340.582	0.00193471	0.122342	0.0158139	0.987383	0.993543
R07B7.2	519.83	-0.345556	0.131126	-2.6353	0.00840618	0.0422102
clh-6	95.0939	-0.275935	0.225552	-1.22338	0.221188	0.419889
pqn-53	549.012	-0.0518558	0.116838	-0.443827	0.657167	0.80992
R07B7.4	25.494	0.725777	0.293674	2.47137	0.0134598	0.0597795
kmo-1	69.8731	0.176824	0.248029	0.712914	0.475899	0.672207
R07B7.6	48.0049	-0.0455775	0.205485	-0.221804	0.824466	0.909172
R07B7.9	84.6574	-0.297672	0.185582	-1.60399	0.108716	0.263038
R07B7.8	194.949	0.259306	0.141353	1.83445	0.0665865	0.187096
R07B7.10	477.275	-0.223423	0.133655	-1.67164	0.0945961	0.240102
gana-1	45.8813	0.511371	0.313465	1.63135	0.102817	0.253538
nhr-206	42.97	-0.0674704	0.308924	-0.218404	0.827114	0.909908
nhr-208	49.8111	-0.386919	0.251816	-1.53652	0.124412	0.288132
nhr-207	40.0692	-0.654048	0.274864	-2.37953	0.0173347	0.0716781
nhr-209	14.9359	-0.5041	0.353075	-1.42774	0.153366	0.331745
nhr-154	74.6873	-0.226041	0.193613	-1.16749	0.243013	0.446818
nhr-153	149.735	-0.235066	0.203763	-1.15362	0.248655	0.453521
nhr-136	111.226	-0.0492673	0.23149	-0.212827	0.831462	0.913038
C13C4.4	65.4325	0.593944	0.237015	2.50593	0.0122129	0.0557015
spin-1	74.4196	0.38319	0.251268	1.52502	0.127253	0.292316
C13C4.7	63.5278	0.365722	0.277117	1.31974	0.186923	0.377453
C13C4.6	88.3837	-0.480536	0.201428	-2.38564	0.0170495	0.0708322
C27A7.6	473.445	0.0196434	0.164044	0.119744	0.904686	0.953776
C27A7.1	219.664	-0.0104817	0.221233	-0.0473786	0.962212	0.981341
C27A7.2	4.6063	0.775071	0.479406	1.61673	0.105937	0.258706
C27A7.3	50.4837	0.221208	0.303349	0.729222	0.465866	0.662541
che-11	50.6294	-0.326985	0.461301	-0.708833	0.478428	0.674835
C27A7.8	117.305	0.718778	0.219737	3.27108	0.00107139	0.00848285
C27A7.5	1176.83	0.0218552	0.144738	0.150998	0.879977	0.938943
clec-224	14.1619	0.463013	0.361696	1.28012	0.200504	0.394666
elpc-3	502.823	0.08626	0.0874344	0.986568	0.323855	0.534021
ZK863.4	1908.92	-0.16991	0.11361	-1.49555	0.134771	0.303515
ZK863.8	162.564	0.145841	0.231224	0.630732	0.528216	0.715521
dpy-30	407.94	0.25374	0.154013	1.64753	0.0994494	0.247965
rnp-1	832.491	-0.0336534	0.105034	-0.320404	0.748662	0.866223
ZK836.2	2019.13	-0.154553	0.164238	-0.941035	0.346687	0.556472
ZK836.3	12.9926	-0.0275921	0.366671	-0.0752505	0.940015	0.970593
lon-3	11.5248	1.29449	0.443306	2.92009	0.00349933	0.0217649
vab-8	392.62	0.519328	0.159256	3.26096	0.00111034	0.00873737
myo-3	423.215	0.0507193	0.205274	0.247081	0.804846	0.898422
T04H1.2	1392.13	-0.428463	0.130702	-3.27816	0.00104488	0.00832423
rad-50	2498.79	-0.519901	0.139036	-3.73933	0.000184511	0.00207074
T04H1.5	396.963	-0.27729	0.108145	-2.56404	0.010346	0.0490798
lrx-1	28.2853	0.501939	0.363913	1.37928	0.167808	0.351831
ugt-55	45.0547	0.14426	0.310117	0.465179	0.641803	0.80112
ugt-56	17.7924	0.384387	0.399796	0.961458	0.336322	0.546137
tbb-6	189.624	-0.475141	0.219966	-2.16007	0.0307674	0.108702
ssp-35	4.78872	-0.673487	0.478922	-1.40625	0.159649	0.340383
F55C5.2	11.8664	-0.415941	0.46549	-0.893555	0.37156	0.58005
twk-24	25.7133	-1.14411	0.276227	-4.1419	3.44433e-05	0.000530894
tsfm-1	293.343	0.374638	0.133741	2.80123	0.00509089	0.028837
capg-2	1852.28	-0.0706322	0.118139	-0.597872	0.549926	0.734363
rskd-1	1210.44	-0.195949	0.0990278	-1.97872	0.047847	0.149489
srpa-68	1127.09	-0.205061	0.110215	-1.86056	0.0628069	0.179618
srh-16	14.8204	-0.310699	0.351588	-0.883701	0.376857	0.584284
F55C5.14	10.9501	-0.0788639	0.410391	-0.192168	0.847611	0.922879
frm-7	627.147	-0.0513656	0.204069	-0.251707	0.801268	0.897016
R04F11.3	986.353	-0.380233	0.0752187	-5.05503	4.30314e-07	1.20839e-05
R04F11.5	137.374	0.34113	0.218738	1.55953	0.11887	0.279598
R04F11.2	668.544	-0.0890604	0.168473	-0.528634	0.59706	0.770173
twk-13	20.2824	-0.0906719	0.353766	-0.256305	0.797715	0.894477
tomm-20	244.477	0.0522581	0.198878	0.262764	0.792733	0.891536
snb-2	40.6865	-0.0902759	0.267824	-0.337072	0.736062	0.857687
F23H12.3	126.629	0.195734	0.182198	1.07429	0.282691	0.490482
sqt-3	3777.94	2.45394	0.343327	7.14753	8.83514e-13	1.11425e-10
F23H12.5	14.4929	0.113198	0.385038	0.293992	0.768764	0.876926
fipr-1	58.6749	0.534056	0.296713	1.79991	0.0718756	0.197633
fipr-2	149.377	-0.111281	0.291402	-0.381882	0.702549	0.838892
F23H12.7	6.04813	0.608033	0.455423	1.3351	0.181845	0.370697
K01D12.1	53.2311	1.15282	0.411137	2.80399	0.00504744	0.0286786
K01D12.3	19.6611	0.403615	0.328802	1.22753	0.219623	0.417857
twk-14	14.0387	0.211974	0.374137	0.566569	0.571007	0.750067
K01D12.6	3813.87	0.373422	0.155333	2.40401	0.0162165	0.0683142
K01D12.9	20.8793	1.94097	0.45583	4.2581	2.06168e-05	0.000343006
cdr-4	107.253	-0.558126	0.178319	-3.12992	0.00174852	0.0125561
hrg-2	85.6082	0.580846	0.28765	2.01928	0.0434581	0.139637
cdr-7	386.662	-0.22095	0.147702	-1.49592	0.134675	0.303395
cdr-6	209.715	-0.526078	0.184878	-2.84554	0.00443356	0.0259958
cdr-2	73.1391	-1.4416	0.245394	-5.87463	4.23779e-09	2.00197e-07
C54D10.3	55.056	-0.0374555	0.325965	-0.114906	0.908519	0.95484
C54D10.13	138.754	0.385152	0.206007	1.8696	0.0615391	0.177329
C54D10.14	9.34876	0.42498	0.366454	1.15971	0.246168	0.450989
dct-3	32.5804	-0.270165	0.396871	-0.680738	0.496037	0.689958
C54D10.8	8.02762	-0.167879	0.46305	-0.362551	0.71694	0.846257
F28C1.1	460.322	0.00652284	0.127468	0.0511725	0.959188	0.980256
F28C1.3	359.726	0.337483	0.218951	1.54137	0.123228	0.286094
atn-1	238.759	0.169061	0.178495	0.947143	0.343566	0.55253
srt-39	11.9993	0.161277	0.416929	0.386821	0.698889	0.83631
inx-11	133.52	0.0799593	0.16883	0.473609	0.635779	0.798327
mrps-11	366.673	-0.3316	0.125201	-2.64854	0.00808398	0.0409123
W04D2.4	781.579	-0.275231	0.149559	-1.84029	0.0657256	0.185489
W04D2.6	1194.2	-0.363989	0.118993	-3.05892	0.00222138	0.0151925
T28H10.1	68.671	-0.173216	0.198689	-0.871793	0.383321	0.590168
T28H10.2	89.1707	0.500545	0.25426	1.96863	0.0489953	0.152001
T28H10.3	9385.9	-0.334079	0.133209	-2.50794	0.0121437	0.0555114
cal-1	16.9351	0.0159531	0.41865	0.0381061	0.969603	0.985227
C13C12.2	14.3601	1.42401	0.443303	3.21226	0.00131693	0.0100117
F45D3.1	18.9658	1.50861	0.422109	3.57398	0.000351591	0.00345837
F45D3.2	22.15	0.227713	0.383418	0.593903	0.552577	0.736019
F45D3.3	2132.34	-0.0734799	0.210948	-0.348331	0.727591	0.852882
F45D3.4	17642.7	0.270081	0.254232	1.06234	0.288082	0.496529
sel-1	1375.5	-0.0785521	0.106818	-0.735384	0.462106	0.658801
mrps-5	597.253	-0.237177	0.122664	-1.93355	0.053169	0.160885
E02A10.3	52.5464	0.295397	0.228283	1.294	0.195667	0.38872
ttr-43	52.4825	0.731821	0.300556	2.43489	0.0148962	0.0643085
C14C10.2	128.382	-0.0901318	0.145815	-0.618124	0.536494	0.722882
C14C10.4	1294.22	-0.0970567	0.134524	-0.721483	0.470613	0.667209
ril-2	720.645	-0.235401	0.142353	-1.65364	0.0981998	0.245586
C14C10.5	4723.25	-0.382425	0.185351	-2.06325	0.039089	0.129335
erg-28	127.527	0.0821135	0.220224	0.372864	0.70925	0.841631
ZC116.1	25.0809	-0.0898145	0.383733	-0.234055	0.814943	0.903892
ZC116.3	117.764	-0.732852	0.326866	-2.24206	0.0249577	0.0930645
cyc-2.2	5.1733	-0.244119	0.397389	-0.614308	0.539012	0.724886
F56H9.2	251.092	-0.197407	0.188751	-1.04586	0.295626	0.505229
gpa-8	7.20839	0.181375	0.435405	0.416566	0.676996	0.822304
gpa-9	52.8019	0.192688	0.276617	0.696586	0.486062	0.681452
lin-25	874.905	0.735418	0.217689	3.37829	0.000729376	0.00622127
W05B10.6	10.8333	-0.695917	0.39905	-1.74394	0.0811704	0.215838
ccch-3	167.684	-0.0485941	0.156517	-0.310472	0.756202	0.870526
his-74	460.861	-0.170177	0.156675	-1.08618	0.277401	0.485478
W05B10.4	20.6591	-0.381134	0.377141	-1.01059	0.312215	0.52233
frpr-15	9.22539	-0.515095	0.411969	-1.25032	0.211181	0.407672
parn-1	116.407	-0.183618	0.191074	-0.960981	0.336562	0.546307
K10C8.4	6.88227	0.329502	0.43858	0.751294	0.452476	0.651434
istr-1	887.692	-0.187372	0.126302	-1.48353	0.137934	0.308535
R11D1.1	884.967	-0.507642	0.0988498	-5.13549	2.81416e-07	8.44191e-06
R11D1.2	6.77664	-1.20321	0.4803	-2.50513	0.0122408	0.0557567
R11D1.3	191.994	0.194005	0.313025	0.619776	0.535406	0.722243
R11D1.13	10.9637	0.630256	0.400865	1.57224	0.115895	0.274809
rpl-28	783.117	-0.299738	0.159642	-1.87757	0.0604404	0.175158
mrpl-49	109.849	0.716133	0.219952	3.25586	0.00113048	0.00885685
R11D1.10	229.137	-0.0297281	0.12471	-0.238379	0.811587	0.902404
dhs-21	1067.18	-0.0424938	0.192602	-0.220629	0.825381	0.9094
xbx-9	38.4612	-0.0550474	0.372661	-0.147715	0.882568	0.940615
cky-1	18.1429	2.11606	0.453865	4.66231	3.12672e-06	6.73246e-05
asp-10	203.023	-1.2831	0.216899	-5.91566	3.30538e-09	1.61552e-07
C15C8.7	151.122	0.364384	0.135018	2.69879	0.00695916	0.0365421
C15C8.4	340.419	0.0965354	0.135192	0.714063	0.475188	0.671472
C15C8.5	9.13423	0.400697	0.444898	0.900651	0.367774	0.576817
C15C8.8	5.04079	1.71722	0.473104	3.62969	0.000283767	0.00289192
gpa-13	16.8934	-0.967148	0.401163	-2.41086	0.015915	0.0674467
F18E2.1	463.309	0.0100643	0.164855	0.0610495	0.95132	0.976153
abcf-1	1064.16	-0.138863	0.124969	-1.11118	0.266491	0.473853
scc-3	2105.59	-0.337529	0.115719	-2.91678	0.0035366	0.0219291
ZC455.1	13.6673	0.407885	0.458832	0.888962	0.374023	0.581901
fkb-4	87.8235	-0.0469673	0.280499	-0.167442	0.867022	0.931351
ugt-5	146.2	0.251331	0.245441	1.024	0.305837	0.515815
ugt-4	428.46	0.463653	0.267975	1.73021	0.0835922	0.219918
ugt-6	276.331	0.645966	0.256301	2.52034	0.0117242	0.0541191
ugt-3	10.6502	-0.141728	0.407012	-0.348216	0.727678	0.852913
ZC443.1	24.1588	-0.266773	0.362012	-0.736919	0.461172	0.658517
ZC443.3	120.194	0.040656	0.176183	0.23076	0.817502	0.905735
ZC443.4	333.963	-0.0652504	0.241061	-0.27068	0.786637	0.888329
ugt-18	29.3397	0.484229	0.414484	1.16827	0.242698	0.446427
ugt-16	174.419	2.16728	0.252262	8.59139	8.59267e-18	3.19399e-15
ugt-15	15.2695	1.13447	0.464271	2.44356	0.0145434	0.0632855
C44H9.4	43.4744	-0.0157658	0.315515	-0.0499684	0.960148	0.98077
C44H9.6	78.1309	-0.226445	0.222115	-1.01949	0.307969	0.518172
C44H9.5	18.7745	-0.648759	0.364263	-1.78102	0.0749099	0.203403
C44H9.7	20.6606	2.00788	0.416237	4.8239	1.40782e-06	3.39341e-05
T07F10.1	203.849	1.21748	0.16476	7.38943	1.47457e-13	2.16962e-11
T07F10.6	91.6663	-0.193496	0.244236	-0.792253	0.428213	0.629857
T07F10.5	11.3589	-0.0677909	0.374552	-0.180992	0.856374	0.926523
T07F10.3	841.551	0.179402	0.112082	1.60064	0.109457	0.264202
bus-19	26.1854	1.16459	0.417764	2.78769	0.00530861	0.029809
glb-24	4.27189	0.792222	0.479007	1.65388	0.0981516	0.245565
R90.1	136.034	0.235836	0.186172	1.26676	0.20524	0.400526
ttr-27	87.6174	0.300291	0.338108	0.88815	0.37446	0.582259
ttr-28	13.4149	0.555424	0.427761	1.29844	0.194135	0.386799
ttr-29	56.7624	0.0707756	0.295876	0.239207	0.810945	0.901937
nid-1	561.417	-0.393666	0.155471	-2.53208	0.0113389	0.0526849
lipl-1	1147.97	-0.3796	0.314884	-1.20552	0.228002	0.428718
dhrs-4	56.0319	-0.0390876	0.222299	-0.175833	0.860425	0.927748
pqn-67	38.2233	1.23198	0.284224	4.33453	1.46071e-05	0.000256943
T16G1.7	427.392	0.947725	0.328935	2.88119	0.0039618	0.0238535
T16G1.6	59.7015	2.55563	0.384827	6.641	3.11565e-11	2.78535e-09
T16G1.5	33.306	-0.548344	0.328537	-1.66905	0.0951081	0.241099
T16G1.4	114.964	0.039918	0.211044	0.189145	0.849979	0.92372
T16G1.9	397.748	0.271618	0.149345	1.81873	0.0689534	0.1915
T16G1.18	6.05359	0.084869	0.44735	0.189715	0.849533	0.923579
pqn-68	33.2724	0.546075	0.356374	1.53231	0.125447	0.289532
eif-3.K	362.654	0.0245397	0.120725	0.203269	0.838925	0.917097
mpst-7	144.905	-0.523795	0.198375	-2.64043	0.00828009	0.0416659
R186.1	314.08	-1.29044	0.209617	-6.15618	7.45194e-10	4.40413e-08
srd-35	5.71163	-1.46133	0.442772	-3.30042	0.000965402	0.00782796
R186.3	418.213	-0.0129949	0.127869	-0.101627	0.919053	0.960535
R186.8	40.9969	0.518034	0.272188	1.90322	0.0570118	0.167944
lin-46	6.04509	-0.162156	0.429824	-0.377262	0.705979	0.840128
R186.7	436.459	0.142054	0.135778	1.04622	0.295459	0.505188
shw-3	9.09214	0.217062	0.401911	0.540075	0.589146	0.763471
F15B9.8	16.3782	2.14247	0.446026	4.80346	1.55948e-06	3.70213e-05
dsl-7	13.4339	0.620699	0.436878	1.42076	0.155387	0.334358
far-5	294.772	0.0616155	0.210918	0.292131	0.770187	0.877613
far-3	10710.1	-1.01434	0.247816	-4.09313	4.25583e-05	0.000630297
far-4	59.5902	-0.731226	0.280317	-2.60857	0.00909216	0.0446702
inft-2	844.132	-0.427714	0.175559	-2.43629	0.0148387	0.064223
F15B9.10	465.854	-0.5019	0.12267	-4.09147	4.28642e-05	0.000633323
try-10	65.3588	0.34176	0.265121	1.28907	0.197373	0.39084
F15B9.6	100.082	-0.905591	0.261738	-3.45992	0.00054034	0.00487375
fmi-1	277.57	0.962501	0.376686	2.55518	0.0106132	0.0499545
W07G4.1	4.20374	0.856695	0.477556	1.79392	0.0728264	0.199471
W07G4.3	706.136	-0.179612	0.138995	-1.29222	0.196282	0.389394
lap-2	2310.06	-0.117836	0.117978	-0.998797	0.317893	0.527766
W07G4.5	130.192	-0.304819	0.150278	-2.02838	0.0425218	0.137671
srr-1	15.8071	-0.17562	0.388221	-0.45237	0.651002	0.806049
C34B4.3	24.8237	-0.304959	0.325219	-0.937703	0.348397	0.558075
C34B4.2	393.355	0.0462854	0.152274	0.303962	0.761157	0.872532
C34B4.4	10.7488	-0.885058	0.397224	-2.22811	0.0258733	0.0957203
lurp-4	33.4287	0.0116944	0.333553	0.0350601	0.972032	0.986128
C34B4.5	24.2913	-2.05308	0.347332	-5.91101	3.40024e-09	1.65615e-07
max-1	79.8701	-0.157679	0.218053	-0.723123	0.469604	0.666181
acly-2	3965.67	-0.214478	0.092518	-2.31823	0.0204367	0.0802782
eat-6	3970.31	-0.36573	0.156356	-2.33909	0.0193308	0.0771924
B0365.9	64.3555	0.303242	0.310192	0.977595	0.328275	0.538407
clec-225	70.8699	-0.132132	0.218528	-0.604645	0.545415	0.730707
clec-41	10425.1	-0.0252117	0.267287	-0.0943245	0.924851	0.962393
dhc-3	5.14036	0.904646	0.469655	1.92619	0.0540801	0.162827
K03H4.2	61.4497	-0.213923	0.179294	-1.19314	0.232813	0.43464
noca-1	2120.44	-0.0435563	0.113914	-0.382361	0.702193	0.838817
him-17	1353.6	-0.328621	0.119706	-2.74523	0.00604687	0.0327751
cni-1	379.037	0.191393	0.119607	1.60019	0.109557	0.264393
sun-1	791.432	-0.0783487	0.131288	-0.596769	0.550662	0.734545
F57B1.9	301.984	-0.69535	0.204338	-3.40294	0.000666661	0.00576996
col-159	71.8209	-1.08127	0.343126	-3.15125	0.00162576	0.0118554
col-160	1133.76	-1.38986	0.401806	-3.45903	0.000542128	0.00488676
F57B1.5	14.3449	0.30114	0.369008	0.816081	0.414454	0.61903
F57B1.6	10.2553	1.24901	0.434917	2.87184	0.0040809	0.0244055
dmd-10	5.62264	-1.01785	0.412006	-2.47047	0.0134934	0.059826
C34D1.4	112.517	0.0887331	0.220583	0.402266	0.687488	0.829059
zip-5	40.5615	0.335644	0.287122	1.16899	0.242406	0.446238
uig-1	153.21	0.259497	0.196165	1.32285	0.185884	0.376216
ceh-79	21.6216	0.316948	0.306293	1.03479	0.300769	0.51013
C26E1.2	37.7886	-0.185101	0.31386	-0.589756	0.555354	0.73811
nasp-2	5481.1	0.216818	0.107269	2.02126	0.0432532	0.139227
C50B6.3	1296.57	-0.281892	0.0962323	-2.92929	0.00339736	0.0213184
C50B6.7	126.87	-0.436447	0.273763	-1.59425	0.11088	0.266584
nhr-129	16.3635	0.375816	0.392417	0.957694	0.338217	0.547669
nhr-168	26.9989	-0.0249819	0.260004	-0.0960829	0.923455	0.962074
C50B6.9	17.3264	0.382419	0.334126	1.14453	0.252402	0.458308
twk-43	33.3036	-0.174491	0.290832	-0.599971	0.548525	0.733194
F32H5.1	859.89	-0.14047	0.176847	-0.794306	0.427017	0.629408
F32H5.3	179.712	0.412514	0.252204	1.63564	0.101916	0.252082
F32H5.4	9.42097	0.0991005	0.432894	0.228926	0.818927	0.906318
srx-125	8.93948	0.108695	0.403919	0.2691	0.787853	0.889015
tag-260	248.021	-0.0694134	0.260275	-0.266693	0.789706	0.890089
cpz-2	1248.06	-0.416015	0.109949	-3.7837	0.000154513	0.00180372
gcy-34	6.87975	0.357159	0.476184	0.750043	0.453229	0.652091
somi-1	109.06	0.0762488	0.178053	0.428238	0.668478	0.817432
F53F1.2	52.3205	0.469101	0.25791	1.81886	0.0689335	0.191482
F53F1.3	153.919	0.10238	0.179733	0.569622	0.568934	0.748226
F53F1.4	86.6637	2.75696	0.348071	7.92069	2.362e-15	4.97282e-13
cut-2	99.8508	2.72567	0.42624	6.39469	1.60876e-10	1.15937e-08
F53F1.6	8.18308	0.348251	0.422513	0.824237	0.409805	0.614555
mes-4	1265.62	-0.300689	0.114352	-2.6295	0.00855099	0.0427701
Y2H9A.6	16.8101	-0.352082	0.386487	-0.910982	0.362305	0.571284
Y2H9A.4	20.9297	-0.247393	0.293127	-0.843978	0.398681	0.603749
F25H9.2	266.911	0.0492188	0.177379	0.277478	0.781413	0.884625
bath-39	303.963	-0.0304987	0.135562	-0.224981	0.821994	0.907935
frm-10	1957.38	-0.128983	0.141237	-0.913241	0.361116	0.570053
F25H9.6	1037.14	-0.255554	0.136801	-1.86807	0.061752	0.177756
F25H9.7	371.594	-0.0264065	0.172574	-0.153016	0.878386	0.93795
T10G3.1	59.223	-0.464776	0.252026	-1.84416	0.0651594	0.184533
T10G3.3	47.2054	-0.269435	0.26583	-1.01356	0.310792	0.520988
eea-1	1221.06	-0.623614	0.161439	-3.86285	0.00011207	0.00139225
gut-2	984.041	0.608654	0.165387	3.68019	0.000233063	0.00247913
avr-15	73.2031	-0.128	0.279495	-0.457969	0.646975	0.803534
R11G10.3	7.7416	0.421967	0.410496	1.02795	0.303976	0.51378
ttr-44	95.9656	-0.817108	0.156121	-5.2338	1.66057e-07	5.24733e-06
frpr-5	7.52289	-0.247276	0.404414	-0.611442	0.540907	0.72647
C56A3.4	4916.71	0.0410797	0.10843	0.378858	0.704793	0.839957
C56A3.5	429.733	0.300493	0.132425	2.26917	0.0232582	0.0886415
C56A3.6	297.895	-0.431407	0.112973	-3.81869	0.000134164	0.00161419
cav-2	58.7484	-0.149013	0.219939	-0.67752	0.498076	0.691421
C56A3.8	325.857	0.0258406	0.104537	0.247192	0.80476	0.898422
grl-17	10.7895	-1.34282	0.388934	-3.45255	0.000555305	0.00497696
C50B8.1	375.705	0.0505927	0.172634	0.293063	0.769474	0.877256
nuaf-1	241.358	0.430235	0.135556	3.17385	0.0015043	0.0111502
bir-2	463.44	-0.248279	0.126223	-1.96699	0.0491848	0.152287
C50B8.4	79.018	0.719696	0.267938	2.68605	0.00723012	0.0376149
C50B8.6	19.0514	0.217096	0.316046	0.686912	0.492138	0.685818
C50B8.5	92.6414	0.0547071	0.201186	0.271923	0.785681	0.887678
tbcb-1	375.513	0.0695761	0.165313	0.420875	0.673847	0.820242
F53F4.4	35.5045	-0.347878	0.283481	-1.22717	0.21976	0.418062
rdy-2	3.9693	0.708713	0.478998	1.47957	0.138987	0.309951
fmo-4	150.139	-0.234258	0.144519	-1.62095	0.105029	0.257287
F53F4.13	689.687	0.258253	0.265862	0.971382	0.331358	0.541195
F53F4.7	6.35693	-0.996817	0.474206	-2.10207	0.0355468	0.120455
F53F4.8	27.667	-0.449557	0.406625	-1.10558	0.268907	0.476276
F53F4.16	93.3503	-0.147996	0.176326	-0.839329	0.401285	0.606608
F53F4.11	1328.09	-0.54822	0.0947276	-5.78733	7.15139e-09	3.19663e-07
F53F4.10	269.21	-0.112299	0.188595	-0.595449	0.551543	0.73529
F53F4.12	199.462	0.00916817	0.137885	0.0664913	0.946987	0.974354
F53F4.14	709.315	-0.2012	0.0866448	-2.32212	0.0202264	0.0796324
H37A05.2	10.317	-0.236839	0.4072	-0.581627	0.560818	0.742187
H37A05.4	58.9426	1.55414	0.265529	5.853	4.82771e-09	2.25054e-07
lpin-1	1429.05	-0.280701	0.129303	-2.17088	0.0299402	0.106687
letm-1	932.944	-0.246553	0.10411	-2.3682	0.0178747	0.07314
rde-12	536.738	0.0323078	0.143444	0.225229	0.821801	0.907889
F58G11.3	1314.96	0.276811	0.132401	2.09071	0.0365543	0.12317
F58G11.4	10.5053	-0.382008	0.413947	-0.922841	0.35609	0.565715
tag-65	595.725	-0.0330701	0.0970457	-0.340768	0.733278	0.855926
ccz-1	387.282	0.240559	0.145315	1.65543	0.0978377	0.245297
T01D3.1	133.185	0.35299	0.221208	1.59574	0.110548	0.266147
T01D3.3	74.0824	1.16739	0.41368	2.82197	0.00477302	0.0274619
T01D3.5	480.259	0.111913	0.0970816	1.15278	0.249002	0.454002
T01D3.6	6467.55	-0.226418	0.24698	-0.916745	0.359276	0.568893
F35E12.2	33.6554	0.700999	0.357263	1.96214	0.0497468	0.153355
fbxa-181	24.4029	0.695728	0.259359	2.68249	0.00730756	0.0378786
dct-17	39.1093	-0.293869	0.337752	-0.870072	0.384261	0.590762
F35E12.4	53.7409	-0.23368	0.361423	-0.646555	0.51792	0.707439
F35E12.6	2852.5	-0.905627	0.128028	-7.07365	1.5091e-12	1.82189e-10
F35E12.5	178.875	-1.08422	0.253864	-4.27086	1.94717e-05	0.0003286
[truncated: 12,148 more rows]

## Sheet: F7UvF3U
	baseMean	log2FoldChange	lfcSE	stat	pvalue	padj
B0348.5	20.2276	0.37372	0.330728	1.12999	0.258479	0.531985
ife-3	668.621	0.625725	0.138199	4.52771	5.96271e-06	0.000185923
egl-8	306.557	-0.0134736	0.138147	-0.0975311	0.922305	0.971089
B0348.2	10.7703	1.05605	0.451172	2.34069	0.0192483	0.109365
cyp-29A3	76.9172	0.309079	0.28198	1.0961	0.273035	0.546728
daam-1	19.5059	-0.319498	0.35989	-0.887767	0.374666	0.649369
rps-27	645.864	0.242918	0.143781	1.6895	0.0911228	0.297029
F56E10.1	55.1737	-0.100948	0.247114	-0.408508	0.682901	0.859253
Y38C9A.1	897.976	0.103389	0.186348	0.554816	0.57902	0.802223
cgp-1	1191.13	0.230925	0.106556	2.16717	0.0302222	0.148333
W03F9.1	335.867	1.03934	0.156758	6.63026	3.35091e-11	4.78097e-09
W03F9.2	86.9163	0.128932	0.19175	0.672394	0.501333	0.748717
W03F9.10	888.472	0.216492	0.0891237	2.42912	0.0151357	0.0929127
W03F9.11	6.28808	-0.371645	0.448759	-0.828162	0.407579	0.677089
W03F9.9	22.5217	-0.0605958	0.282623	-0.214405	0.830231	0.931899
W03F9.4	57.7868	0.51211	0.270691	1.89186	0.0585092	0.22476
ttb-1	357.113	0.324805	0.139086	2.33528	0.0195286	0.110558
Y108G3AL.3	19.6584	-0.206264	0.343891	-0.599795	0.548643	0.782312
Y108G3AL.2	330.868	0.144117	0.105864	1.36134	0.173407	0.426053
cul-3	179.635	0.717498	0.181711	3.94857	7.86186e-05	0.00164517
arid-1	258.235	0.254279	0.203762	1.24792	0.212059	0.475628
trpp-1	92.2334	0.0926906	0.160536	0.57738	0.563682	0.79295
lec-12	305.489	-0.0768549	0.110403	-0.696131	0.486347	0.739532
DC2.5	257.326	-0.467878	0.17712	-2.64159	0.00825181	0.0602621
kin-33	15.2866	0.173824	0.417183	0.416662	0.676926	0.856925
R02C2.1	16.5371	-0.646546	0.419186	-1.54238	0.122981	0.350929
R02C2.6	16.2924	0.198539	0.378869	0.52403	0.600258	0.815266
kin-34	27.0862	-0.54333	0.342713	-1.58538	0.11288	0.334613
nhr-204	17.1706	-0.183505	0.377454	-0.486166	0.62685	0.830761
lgc-26	57.7619	0.451232	0.388456	1.1616	0.245397	0.516975
npr-5	11.6006	-0.101037	0.418971	-0.241155	0.809435	0.921518
F33E11.2	259.362	0.25498	0.149369	1.70705	0.0878133	0.290279
F33E11.3	604.88	0.707651	0.125676	5.63077	1.79403e-08	1.29289e-06
phf-10	82.3993	0.00168079	0.217587	0.0077247	0.993837	0.999925
nhr-15	12.068	-0.295135	0.402171	-0.733854	0.463038	0.722872
abt-4	173.615	-0.308286	0.261602	-1.17846	0.238615	0.508668
wago-10	9.98355	-0.0593786	0.479781	-0.123762	0.901504	0.962126
atg-9	82.32	0.335351	0.229658	1.46022	0.14423	0.384804
T22H9.1	262.888	0.344848	0.147947	2.33089	0.019759	0.111371
ZK6.8	42.0351	-0.327251	0.337881	-0.96854	0.332775	0.608393
lipl-5	29677.3	-1.29076	0.185153	-6.97133	3.13949e-12	5.9127e-10
ZK6.6	17.1556	-1.22953	0.372942	-3.29684	0.000977802	0.0121473
scl-27	21.7828	1.0329	0.398529	2.59178	0.00954806	0.0671645
dod-19	16860.4	0.695076	0.257553	2.69877	0.00695967	0.0532243
ZK6.11	11231.2	-0.382699	0.269839	-1.41825	0.156117	0.402474
Y39D8A.1	58.7451	-0.872327	0.278677	-3.13024	0.00174662	0.01911
dod-20	7.47835	-0.382043	0.47386	-0.806235	0.420108	0.687604
B0554.5	33.5891	0.309252	0.394412	0.784082	0.432992	0.698254
M02H5.8	390.952	-0.707328	0.236909	-2.98566	0.00282971	0.027699
nhr-123	9.28698	0.306981	0.395848	0.775502	0.438043	0.702072
nhr-98	15.061	-0.00394109	0.347467	-0.0113423	0.99095	0.998555
nhr-203	25.9311	-0.663492	0.295373	-2.24628	0.0246858	0.130448
nhr-202	9.05006	-0.385935	0.386259	-0.999161	0.317717	0.595097
nhr-201	9.52817	-0.589566	0.413244	-1.42668	0.153674	0.399485
nhr-99	48.4115	-0.513312	0.268708	-1.9103	0.0560951	0.218577
nhr-55	113.887	-0.0616968	0.228819	-0.269631	0.787444	0.911468
nhr-130	18.6456	-0.311209	0.326198	-0.954052	0.340058	0.615257
nhr-212	69.0176	-0.0759148	0.195356	-0.388597	0.697574	0.866828
nhr-211	12.8806	-0.0273838	0.366424	-0.0747326	0.940427	0.979034
nhr-106	74.8856	-0.359228	0.19872	-1.80771	0.070652	0.254387
nhr-131	90.9399	-0.00841399	0.188052	-0.0447429	0.964312	0.989093
pqn-60	73.4553	0.467162	0.332383	1.40549	0.159875	0.407477
nhr-210	33.3026	-0.312317	0.311948	-1.00118	0.316738	0.594603
lipl-3	80.3387	-1.86325	0.318871	-5.84328	5.11815e-09	4.35505e-07
nhr-58	46.1582	-0.197401	0.28339	-0.69657	0.486072	0.739367
nhr-132	281.205	-1.04318	0.216052	-4.82836	1.37661e-06	5.26953e-05
C14C6.5	1632.15	0.950696	0.209395	4.54021	5.61981e-06	0.00017707
nhr-155	2.66319	0.0732704	0.446823	0.163981	0.869746	0.94747
C14C6.2	315.966	-0.231457	0.18145	-1.27559	0.202099	0.463567
nhr-90	159.408	-0.0867659	0.145956	-0.594465	0.552201	0.785008
F48G7.13	7.86475	-0.261406	0.376639	-0.694049	0.487651	0.740222
F48G7.4	20.775	0.0749557	0.346368	0.216405	0.828672	0.930809
F48G7.5	4.81623	0.14482	0.479741	0.301872	0.76275	0.901199
nhr-83	10.8449	0.434152	0.393439	1.10348	0.269819	0.543603
F48G7.10	6.22284	0.800127	0.435033	1.83923	0.0658812	0.243353
nhr-190	105.875	0.062096	0.163105	0.380712	0.703417	0.869951
nhr-180	20.3193	0.0605278	0.366611	0.165101	0.868865	0.947261
fbxa-72	73.9508	-0.825089	0.260672	-3.16523	0.00154958	0.0175383
F31F4.1	6.76089	-0.517567	0.451644	-1.14596	0.251811	0.523982
H25P19.1	127.119	0.255726	0.158236	1.6161	0.106073	0.324467
ugt-29	328.72	0.0444545	0.172874	0.257149	0.797064	0.916221
fbxb-72	44.7428	-0.193155	0.343353	-0.562556	0.573737	0.799294
icl-1	11271.2	-0.669715	0.235132	-2.84824	0.00439611	0.0383392
srh-2	21.7761	-0.786466	0.382165	-2.05792	0.0395976	0.176274
srp-1	409.001	-0.379173	0.219789	-1.72517	0.0844971	0.283901
C05E4.15	17.7982	0.198586	0.369859	0.536923	0.59132	0.809753
srp-2	89.0225	0.16542	0.211514	0.782074	0.434171	0.698552
sti-1	909.759	-0.00836424	0.177214	-0.0471986	0.962355	0.988753
R09E12.9	118.647	-1.5296	0.287607	-5.31837	1.047e-07	6.05052e-06
nhr-270	12.5328	0.176943	0.457217	0.387001	0.698755	0.867456
R13D11.4	9.5989	-0.947025	0.38964	-2.43051	0.0150774	0.0927158
K09C6.9	23.2301	-1.34523	0.401557	-3.35004	0.000807996	0.0105092
T02B11.3	67.9342	-0.466998	0.284853	-1.63944	0.101123	0.31531
T02B11.8	49.3054	-0.363823	0.272133	-1.33693	0.181245	0.437068
T02B11.6	18.6622	-0.11631	0.388435	-0.299432	0.76461	0.901964
nas-32	47.1203	-0.819855	0.287148	-2.85517	0.00430141	0.0378461
fmo-5	289.608	-0.707014	0.153662	-4.60111	4.20251e-06	0.000137091
H24K24.4	37.7726	0.184775	0.253936	0.727645	0.466831	0.725976
H24K24.3	809.212	-0.115566	0.120545	-0.958695	0.337713	0.613018
H24K24.2	8.6059	0.108844	0.445636	0.244244	0.807042	0.920627
Y50D4C.2	18.4316	1.0444	0.369509	2.82647	0.00470642	0.0403143
Y50D4C.3	99.74	0.3532	0.168449	2.09678	0.0360133	0.165804
Y50D4C.6	145.792	0.176963	0.147086	1.20313	0.228927	0.496484
sqv-6	26.2701	0.128423	0.340996	0.376612	0.706462	0.871542
unc-34	73.759	0.133417	0.240849	0.553943	0.579618	0.802578
Y50D4C.5	16.1021	0.0554854	0.313795	0.176821	0.859649	0.943917
ergo-1	3664.16	0.336999	0.163194	2.06503	0.0389206	0.17458
R09A1.2	60.4025	-0.0794406	0.219579	-0.361785	0.717512	0.877874
R09A1.3	13.9683	0.251467	0.381892	0.658477	0.510232	0.755188
flp-34	7.8578	-0.410104	0.426033	-0.96261	0.335743	0.610894
nra-4	1058.73	-0.0188084	0.111619	-0.168505	0.866186	0.945998
K10C9.3	74.113	0.158477	0.212304	0.746465	0.455386	0.716295
Y50D4B.6	11.8455	-0.280468	0.427555	-0.655982	0.511836	0.756876
Y50D4B.4	30.5963	-1.26961	0.368401	-3.44627	0.000568381	0.00808497
Y50D4B.3	96.0787	-0.160665	0.263994	-0.608593	0.542794	0.779322
Y50D4B.2	6.33771	0.352281	0.450304	0.782319	0.434027	0.698488
W07B8.3	11.3361	-0.186707	0.420087	-0.444449	0.656718	0.846804
cpr-5	8702.28	-0.478013	0.180138	-2.65359	0.00796413	0.0587126
W07B8.1	185.463	-0.0534577	0.18284	-0.292374	0.770001	0.904395
cmd-1	822.73	0.0919473	0.170837	0.538216	0.590428	0.809337
ptr-16	11.0775	-0.962742	0.445562	-2.16074	0.0307157	0.149836
T21H3.1	1274.52	-0.376358	0.156685	-2.40201	0.0163054	0.0974255
F25A2.1	184.541	-0.645445	0.253889	-2.54224	0.0110145	0.0748057
Y50D4A.4	681.233	-0.349427	0.120601	-2.89738	0.00376293	0.0342912
wrb-1	82.8865	0.271481	0.19266	1.40912	0.1588	0.406129
Y50D4A.5	12.7974	0.864366	0.385694	2.24107	0.0250217	0.131548
Y50D4A.1	687.541	0.0497807	0.136855	0.363749	0.716046	0.877009
madd-2	54.6049	-0.0628399	0.259497	-0.24216	0.808656	0.921341
C39F7.1	17.8969	-0.294568	0.323401	-0.910845	0.362377	0.637431
rab-1	949.97	0.112111	0.127534	0.879069	0.379364	0.653465
C39F7.5	126.875	0.370457	0.21225	1.74538	0.0809183	0.275922
pme-5	819.815	0.0165996	0.187603	0.0884826	0.929493	0.973318
egl-2	4.74627	-0.109684	0.480359	-0.228338	0.819384	0.926868
Y75B7AL.2	7.12107	0.273901	0.455142	0.601792	0.547312	0.781282
glb-33	15.3404	-0.344682	0.408419	-0.843941	0.398702	0.670164
snt-3	13.8802	0.275689	0.358087	0.769894	0.441363	0.704249
rga-4	325.935	0.343264	0.186169	1.84384	0.0652069	0.242118
Y75B7AR.1	14.2194	-0.495223	0.46623	-1.06219	0.288151	0.564678
snt-5	37.3991	0.271897	0.232052	1.17171	0.241314	0.511796
R12A1.3	22.6043	0.496184	0.460478	1.07754	0.281239	0.555801
ges-1	143.932	-0.235177	0.199882	-1.17658	0.239365	0.509708
R09B5.11	68.8878	-0.0744771	0.217664	-0.342166	0.732226	0.885118
cnc-11	18.6332	-0.295868	0.452149	-0.65436	0.51288	0.757425
cnc-1	14.1824	0.765379	0.454141	1.68533	0.0919247	0.298276
cnc-4	839.521	1.78394	0.195172	9.14032	6.22685e-20	1.25649e-16
cnc-3	546.688	-0.438665	0.215633	-2.03432	0.0419197	0.182802
cnc-2	1933.36	1.09906	0.305457	3.59807	0.000320584	0.00517841
chil-14	6.87316	-0.360421	0.446859	-0.806564	0.419918	0.687578
hacd-1	277.362	-0.66111	0.167478	-3.94745	7.89894e-05	0.00165048
fpn-1.2	204.838	-0.487852	0.226	-2.15864	0.030878	0.150345
pqn-54	9.96306	-0.528027	0.431917	-1.22252	0.221512	0.486981
tag-304	80.1812	0.360656	0.203457	1.77264	0.0762886	0.265544
unc-60	1486.8	0.296231	0.147194	2.01252	0.0441654	0.188698
C38C3.4	11.8181	-0.249217	0.381463	-0.653319	0.513551	0.757904
C38C3.10	7.5966	-0.444731	0.426597	-1.04251	0.297176	0.573842
oac-31	125.661	0.00290975	0.277573	0.0104828	0.991636	0.998991
oac-32	46.6366	-1.58359	0.352052	-4.49819	6.85358e-06	0.000209538
F52F10.2	3.79853	-0.0902805	0.475956	-0.189683	0.849558	0.940673
cdc-25.2	192.95	-0.000982285	0.181892	-0.00540038	0.995691	1
F16B4.7	18.9457	0.23612	0.388691	0.607475	0.543536	0.779605
F16B4.4	218.383	-0.654053	0.217468	-3.00758	0.00263334	0.0262497
F16B4.2	12.7511	0.0472131	0.37766	0.125015	0.900512	0.961358
nhr-178	32.1938	-0.961012	0.29602	-3.24644	0.00116858	0.014024
nhr-177	63.2135	-0.49626	0.231896	-2.14002	0.0323534	0.155435
nhr-179	14.4107	-0.82527	0.375925	-2.1953	0.0281419	0.142169
nhr-117	23.6895	0.176348	0.368659	0.478351	0.632401	0.834048
nhr-110	14.4411	0.0636386	0.366948	0.173427	0.862316	0.944715
nhr-237	8.32378	-0.879014	0.434861	-2.02137	0.0432417	0.18633
nhr-238	74.7665	-0.622164	0.211132	-2.9468	0.00321083	0.0303567
K04F1.9	72.5105	-0.462602	0.253863	-1.82225	0.0684165	0.24926
Y46H3C.5	57.6143	-0.754973	0.301474	-2.50428	0.0122702	0.0801652
Y46H3C.7	44.5421	-0.637558	0.357422	-1.78377	0.0744611	0.261633
Y46H3C.6	8.05937	-0.88544	0.411766	-2.15035	0.0315277	0.152249
gst-21	10.516	-0.658741	0.415815	-1.58421	0.113145	0.334836
nhr-256	284.14	-0.23708	0.132731	-1.78617	0.0740712	0.261007
clec-204	63.559	-0.225002	0.245833	-0.915265	0.360053	0.63512
clec-205	140.036	0.0164524	0.268408	0.0612963	0.951123	0.984503
dhs-13	70.5783	0.593444	0.216855	2.73659	0.00620789	0.0490416
F36H9.4	81.6182	0.102902	0.250511	0.410768	0.681243	0.858547
F36H9.5	5.29825	-1.04634	0.471657	-2.21844	0.0265245	0.136787
hsp-16.2	49.3808	0.250028	0.244894	1.02096	0.307271	0.585091
hsp-16.41	204.325	-0.463719	0.355149	-1.3057	0.191655	0.45026
srt-42	7.65246	-0.701031	0.463265	-1.51324	0.130219	0.362932
Y46H3A.4	36.4001	-0.157723	0.285913	-0.551649	0.581189	0.803499
Y46H3A.5	53.6072	0.231621	0.470568	0.492217	0.622566	0.829224
gly-7	883.033	0.125442	0.0780273	1.60767	0.107908	0.327972
mrpl-39	115.505	0.202309	0.206807	0.978252	0.32795	0.60387
Y32G9B.1	19.5285	-0.344138	0.369729	-0.930785	0.351965	0.62654
T10B5.8	582.316	-1.5093	0.285795	-5.28107	1.28433e-07	7.28563e-06
T10B5.7	765.74	-0.89971	0.142915	-6.29542	3.06573e-10	3.46428e-08
T10B5.3	321.115	0.474055	0.162344	2.92006	0.00349962	0.0324357
knl-3	312.818	0.251355	0.155325	1.61826	0.105607	0.323501
T10B5.4	57.2337	0.220473	0.244867	0.900378	0.367919	0.643255
cct-7	1396.36	0.00809359	0.137759	0.0587517	0.95315	0.985478
oig-6	33.2283	0.511092	0.299392	1.7071	0.087803	0.290279
nphp-2	11.026	-0.556217	0.437241	-1.27211	0.203335	0.465044
T06A1.1	9.98858	-0.338845	0.476258	-0.711473	0.476791	0.731575
T06A1.5	241.629	-0.426605	0.196128	-2.17513	0.0296202	0.146647
acs-3	37.3559	-0.551616	0.360626	-1.52961	0.126114	0.355835
T08B1.4	27.5431	-0.011679	0.332814	-0.0350919	0.972006	0.991449
T08B1.1	241.078	-0.00674718	0.205566	-0.0328224	0.973816	0.991951
tnt-4	18.0088	-0.481897	0.404984	-1.18992	0.234079	0.502335
alh-5	24.8113	-0.309369	0.278368	-1.11137	0.26641	0.539504
clec-206	51.3994	-2.26337	0.327559	-6.90981	4.853e-12	8.56858e-10
F59A7.8	216.901	0.401777	0.197299	2.03638	0.041712	0.182297
F59A7.7	6.92343	0.86899	0.437418	1.98663	0.0469629	0.195398
F59A7.2	47.763	0.475375	0.308783	1.53951	0.12368	0.352365
F59A7.5	29.5079	-0.675652	0.32364	-2.08767	0.0368279	0.168457
comt-4	286.925	0.774345	0.269631	2.87187	0.00408057	0.0362732
comt-3	164.909	0.302246	0.207807	1.45446	0.14582	0.387415
nhr-86	247.703	-0.0194581	0.120578	-0.161374	0.871799	0.948556
lbp-9	930.817	0.0347914	0.214608	0.162116	0.871214	0.948207
Y40B10A.9	88.5337	0.199573	0.255661	0.780615	0.435029	0.699384
F36F12.4	7.79352	-0.311589	0.429923	-0.724757	0.468601	0.726997
ztf-28	78.9585	0.315009	0.240447	1.3101	0.190163	0.44831
F36F12.1	4.75486	-0.0866169	0.473712	-0.182847	0.854918	0.942569
F22F7.4	21.3538	-0.322017	0.363406	-0.886108	0.375559	0.650254
ckb-4	317.632	-0.120992	0.157729	-0.76709	0.443028	0.705578
F22F7.3	3.93758	0.280418	0.475604	0.589604	0.555456	0.787891
F22F7.6	4.24946	-0.0933118	0.479717	-0.194514	0.845773	0.939341
F22F7.8	15.5611	-0.131823	0.353983	-0.372398	0.709597	0.873164
F22F7.2	58.87	-0.481359	0.211205	-2.2791	0.0226608	0.123015
F22F7.1	939.166	-0.21953	0.129882	-1.69023	0.0909834	0.296868
F22F7.7	30.5726	-0.708924	0.268448	-2.64083	0.00827042	0.0603096
C45H4.14	97.6734	-0.360709	0.192773	-1.87116	0.0613229	0.232467
cyp-33C2	45.5842	0.207447	0.237538	0.873323	0.382487	0.655978
Y5H2B.3	17.8276	-0.855195	0.385102	-2.2207	0.0263714	0.136395
nhr-13	93.0065	0.438387	0.187001	2.34431	0.0190624	0.108528
cyp-32B1	594.945	-1.07108	0.220312	-4.86164	1.16416e-06	4.61902e-05
nhr-133	196.691	-0.0696415	0.181559	-0.383575	0.701294	0.86908
nhr-184	9.12206	-0.749856	0.420451	-1.78346	0.0745117	0.261688
nstp-8	2.75879	0.0680054	0.463392	0.146756	0.883325	0.954059
nhr-56	88.3234	0.230929	0.242991	0.950363	0.341928	0.617613
nhr-128	13.0667	0.0339075	0.397834	0.0852302	0.932078	0.974797
nhr-103	11.981	0.414106	0.388135	1.06691	0.286012	0.56188
nhr-18	24.7167	-0.105307	0.300618	-0.350301	0.726113	0.882111
nhr-134	89.9783	0.0115575	0.209409	0.0551909	0.955986	0.986229
nhr-96	14.0774	-0.189975	0.340203	-0.558415	0.576561	0.801016
cyp-33C4	136.838	-0.146506	0.247391	-0.592201	0.553716	0.786686
cyp-33C3	26.6214	-0.307209	0.351949	-0.872877	0.38273	0.65618
cyp-33C5	17.029	-0.588124	0.328219	-1.79186	0.0731548	0.25904
cyp-33C6	3.03887	0.251217	0.473118	0.530982	0.595431	0.812298
cyp-33C7	50.4879	-0.320808	0.271046	-1.18359	0.236574	0.506008
F41B5.1	17.913	-0.186916	0.314656	-0.594032	0.55249	0.78534
nhr-182	95.4916	0.124802	0.191632	0.651258	0.51488	0.758612
nhr-183	70.5396	0.0461161	0.274708	0.167873	0.866683	0.945998
nhr-59	32.1521	-0.0182999	0.311647	-0.0587198	0.953175	0.985478
fbxa-137	12.6491	-0.444655	0.460987	-0.964571	0.33476	0.610492
nhr-228	236.281	-0.584731	0.153946	-3.79829	0.000145696	0.0027114
nhr-227	5.96854	-0.426735	0.450581	-0.947078	0.343599	0.619918
nhr-225	9.55786	0.315271	0.411548	0.766062	0.44364	0.706393
nhr-115	67.5167	-0.237388	0.25235	-0.940709	0.346854	0.621898
nhr-226	54.6406	-0.000594513	0.264647	-0.00224643	0.998208	1
Y19D10B.6	19.7233	0.262593	0.367054	0.715407	0.474358	0.730836
pud-1.2	55.7702	-1.04667	0.450394	-2.32389	0.0201313	0.112749
pud-2.2	68.4888	-1.05645	0.455046	-2.32164	0.0202522	0.113247
pud-3	167.855	-0.918544	0.466032	-1.97099	0.0487252	0.199599
pud-4	59.4137	-0.999877	0.452494	-2.2097	0.0271258	0.138622
pud-2.1	38.2593	-0.905752	0.447323	-2.02483	0.0428853	0.185416
pud-1.1	78.9415	-1.17243	0.462039	-2.53752	0.0111641	0.0755179
irld-30	5.35862	-0.477941	0.480257	-0.995176	0.319651	0.596893
srbc-15	19.9981	-1.14222	0.30783	-3.71055	0.000206808	0.00358865
irld-53	6.12106	-1.16793	0.460483	-2.53631	0.0112028	0.0756762
Y19D10A.11	11.6129	-0.109871	0.337813	-0.325242	0.744998	0.892367
F56A4.3	398.692	-1.65536	0.204456	-8.09641	5.66059e-16	3.33149e-13
gst-10	849.873	-1.14207	0.182239	-6.26686	3.68403e-10	4.09739e-08
Y45G12C.1	45.851	-0.60595	0.348364	-1.73941	0.0819618	0.277949
C29G2.3	9.40411	0	0.479685	0	1	1
C29G2.6	39.0614	-0.00325457	0.209607	-0.015527	0.987612	0.998136
C29G2.1	25.5049	0.101569	0.304463	0.333601	0.73868	0.88789
irg-3	561.646	-0.529868	0.157839	-3.35702	0.000787868	0.0102852
F53E10.6	102.125	0.28095	0.178178	1.57679	0.114844	0.337248
acr-17	11.269	0.00347838	0.387749	0.00897071	0.992843	0.999581
F53E10.1	101.117	-0.0824395	0.172935	-0.476708	0.63357	0.834561
W02H5.2	37.2907	0.0487392	0.255302	0.190908	0.848598	0.940673
W02H5.8	155.44	-0.72531	0.235362	-3.08168	0.00205835	0.0215844
angl-1	14.4586	0.0591895	0.378204	0.156501	0.875638	0.950369
ndx-2	7.50733	-0.270991	0.431643	-0.627812	0.530127	0.769109
W02G9.4	66.8022	-0.0297797	0.265301	-0.112249	0.910626	0.966234
kel-8	129.66	-0.232319	0.221615	-1.0483	0.2945	0.571167
Y45G12B.3	134.584	-0.0615441	0.181479	-0.339126	0.734515	0.886487
Y45G12B.2	174.994	0.172797	0.138642	1.24635	0.212636	0.476274
nuo-5	1191.19	-0.0115949	0.117979	-0.0982801	0.92171	0.970903
C24B9.3	1365.65	-1.22923	0.180876	-6.796	1.07562e-11	1.74633e-09
dod-3	793.855	0.477519	0.219909	2.17145	0.0298975	0.147522
R05D8.7	32.6421	-0.461842	0.31514	-1.46551	0.142781	0.382577
dhs-14	408.624	-0.752301	0.180615	-4.16522	3.11055e-05	0.000769465
R05D8.9	16.6472	-1.66277	0.398137	-4.17636	2.96209e-05	0.000737911
dhs-15	15.7326	-1.11481	0.414553	-2.68918	0.00716276	0.0545412
R05D8.11	3.32641	0.0612583	0.465308	0.131651	0.89526	0.959476
ketn-1	312.731	-0.699819	0.374465	-1.86885	0.0616438	0.233374
F54E2.2	3.44781	-0.230936	0.473516	-0.487704	0.625759	0.830278
F54E2.1	2872.87	-0.190504	0.208604	-0.913235	0.361119	0.636151
T03D3.5	41.0481	0.525107	0.273981	1.91658	0.0552908	0.216699
ugt-53	649.322	-1.72198	0.196393	-8.76805	1.81792e-18	1.97524e-15
folt-2	2298.77	-1.55246	0.276883	-5.60693	2.05945e-08	1.42596e-06
F37B4.10	740.189	0.222325	0.149094	1.49117	0.135917	0.371394
ifc-1	24.9266	-1.37314	0.417686	-3.2875	0.0010108	0.0124694
C31B8.7	7.8518	-0.751086	0.463329	-1.62106	0.105004	0.3224
C31B8.8	171.952	-0.571682	0.233342	-2.44998	0.0142866	0.0893704
srh-87	9.7652	-0.583458	0.459207	-1.27058	0.203879	0.465533
asp-8	47.0491	-0.3548	0.274643	-1.29186	0.196406	0.456289
F59D6.7	33.2202	-0.304363	0.310042	-0.981684	0.326256	0.602034
acs-21	24.7842	-0.166547	0.292115	-0.570142	0.568581	0.795642
cyp-33C9	79.8508	-0.331909	0.213455	-1.55494	0.119961	0.345159
Y73C8C.8	25.8285	0.0991151	0.38576	0.256935	0.797229	0.916262
Y73C8C.3	17.8941	-0.00947368	0.422435	-0.0224264	0.982108	0.996689
clec-210	285.604	-0.341727	0.269588	-1.26759	0.204944	0.466806
tat-6	6.22882	-0.409525	0.465851	-0.87909	0.379352	0.653465
C36C5.5	6.61089	-0.158029	0.454875	-0.347413	0.728281	0.883212
lag-2	10.7865	0.0324813	0.44651	0.0727447	0.942009	0.9798
Y73C8B.3	330.262	-0.171546	0.175065	-0.979896	0.327137	0.602846
Y73C8B.2	14.3295	0.430222	0.359168	1.19783	0.230983	0.499018
Y73C8B.1	29.9504	-0.214552	0.24608	-0.871878	0.383275	0.656599
Y73C8B.5	11.441	-0.28452	0.363262	-0.783238	0.433488	0.698372
K08D9.4	8.16168	-0.831456	0.419709	-1.98103	0.0475879	0.196812
apx-1	174.064	0.483163	0.179056	2.69839	0.00696762	0.0532274
K08D9.9	244.467	0.624938	0.286063	2.18462	0.0289168	0.144655
srt-63	4.58603	0.350689	0.479672	0.7311	0.464718	0.724279
T28A11.22	6.86537	-0.0292404	0.457043	-0.0639772	0.948988	0.98348
T28A11.17	8.27534	-0.238748	0.453115	-0.526905	0.59826	0.814104
T28A11.19	4.90215	0.0286611	0.480165	0.0596901	0.952402	0.985112
T28A11.3	6.78911	0.346867	0.476701	0.727641	0.466834	0.725976
fbxa-64	39.2631	0.255955	0.244243	1.04795	0.29466	0.571306
T28A11.2	59.1423	-0.563114	0.25911	-2.17326	0.0297604	0.147187
F35F10.5	129.344	-1.31207	0.220053	-5.96252	2.48373e-09	2.30807e-07
F35F10.6	38.8538	-1.10771	0.334147	-3.31504	0.000916286	0.0115765
F35F10.4	10.9304	-0.484739	0.430243	-1.12666	0.259884	0.533246
arrd-18	27.8091	-0.508149	0.3031	-1.6765	0.0936395	0.300608
arrd-19	62.8755	0.237408	0.23047	1.0301	0.302961	0.580265
F35F10.1	672.686	-0.528583	0.227285	-2.32563	0.0200381	0.112361
F35F10.13	4.50816	-0.631741	0.479921	-1.31634	0.188059	0.44586
C17B7.5	33.9759	-1.40285	0.389964	-3.59738	0.000321444	0.00518311
C17B7.4	6.72345	-0.395123	0.455304	-0.867822	0.385492	0.658522
C17B7.10	14.8916	-0.674991	0.421874	-1.59998	0.109602	0.330445
fbxa-65	49.1862	-0.0990484	0.330043	-0.300108	0.764095	0.901808
C17B7.12	9.55264	0.115847	0.446829	0.259264	0.795431	0.915085
scrm-3	7.52527	-0.221704	0.429326	-0.516401	0.605575	0.819143
C04E12.5	82.5805	-0.159799	0.314156	-0.508662	0.610989	0.822709
C04E12.4	307.071	-0.564187	0.257828	-2.18823	0.028653	0.143621
C04E12.2	30.115	-0.792418	0.307494	-2.57701	0.00996577	0.0694115
C04E12.10	4.88267	-0.965242	0.478731	-2.01625	0.0437738	0.18767
arrd-21	5.94571	-0.202303	0.479979	-0.421484	0.673402	0.855301
T20D4.13	7.89693	-0.253976	0.451991	-0.561906	0.57418	0.799674
T20D4.15	8.58495	0.132058	0.455599	0.289855	0.771927	0.905705
T20D4.7	11.133	0.22677	0.419198	0.540961	0.588535	0.808676
arrd-22	25.2948	-0.826488	0.303866	-2.71991	0.00652996	0.0509027
T20D4.5	140.984	-0.667142	0.288527	-2.31223	0.0207648	0.115519
T20D4.4	30.7297	-0.603956	0.278195	-2.17098	0.0299325	0.147522
T20D4.3	42.1194	-1.95399	0.348112	-5.61309	1.9874e-08	1.38971e-06
T20D4.19	8.67359	-0.276679	0.433498	-0.638247	0.523313	0.7648
cfz-2	59.846	-0.224793	0.296874	-0.7572	0.44893	0.711095
slc-28.2	7.34401	0.224679	0.447788	0.501753	0.615841	0.824681
slc-28.1	5.25975	-0.227145	0.47778	-0.475418	0.634489	0.834776
gst-33	13.2615	-0.366431	0.359084	-1.02046	0.30751	0.58531
lys-7	2489.77	1.87867	0.254627	7.37813	1.60523e-13	4.53476e-11
ugt-64	1054.03	0.0717335	0.174782	0.410418	0.681499	0.858547
irg-1	6.55572	0.273607	0.458016	0.597373	0.550258	0.783745
T24A6.7	22.7888	0.310173	0.433765	0.715071	0.474565	0.730836
nhr-221	10.7456	-0.219548	0.448771	-0.489221	0.624685	0.829958
nhr-93	29.7395	-0.493077	0.370873	-1.3295	0.183682	0.44027
T24A6.20	110.904	-0.00812815	0.209244	-0.0388454	0.969014	0.990154
grl-32	11.0461	0.308289	0.42329	0.728315	0.466421	0.725972
T22F3.3	31320.3	-0.119871	0.177812	-0.674143	0.50022	0.748252
rpl-11.1	1939.29	0.41811	0.169872	2.46133	0.0138424	0.0874826
T22F3.2	342.872	0.198653	0.165445	1.20072	0.229859	0.497588
T22F3.12	7.28051	0.674317	0.426821	1.57986	0.114139	0.336556
T22F3.8	17.3109	1.07799	0.431946	2.49566	0.0125722	0.0816845
T22F3.11	26.9463	0.544899	0.479675	1.13598	0.255966	0.529355
F59B1.2	92.5689	0.0725386	0.215197	0.337079	0.736057	0.886797
F59B1.8	60.5086	0.171511	0.261351	0.656248	0.511665	0.756751
F59B1.10	7.78469	0.15423	0.436323	0.353477	0.723731	0.880951
Y39H10B.2	100.422	-0.213218	0.159252	-1.33887	0.180614	0.43647
Y39H10B.3	8.18804	0.876601	0.449231	1.95134	0.051017	0.205186
W08A12.4	16.6653	1.7046	0.434788	3.92054	8.835e-05	0.00181124
W08A12.3	12.0034	0.16337	0.37237	0.438731	0.660857	0.848986
W08A12.2	317.512	0.205306	0.207567	0.989107	0.322611	0.599378
unc-132	707.865	0.0418711	0.124932	0.335153	0.73751	0.887667
lin-40	1108.47	0.189606	0.144093	1.31586	0.18822	0.44586
T27C4.1	28.7634	-0.397862	0.273444	-1.455	0.145669	0.387273
hpo-36	24.1026	-0.00456388	0.332547	-0.013724	0.98905	0.998374
mtm-9	482.142	0.275642	0.14918	1.84771	0.0646446	0.240798
Y39H10A.6	368.847	0.063967	0.181748	0.351954	0.724873	0.881343
chk-1	725.921	0.0297624	0.12925	0.230269	0.817882	0.926208
oac-55	16.4574	0.459719	0.397244	1.15727	0.247162	0.51865
Y39H10A.1	5.2699	0.300194	0.455612	0.658882	0.509972	0.755148
R08E5.1	23.5767	-1.30146	0.361224	-3.60291	0.000314675	0.00509722
R08E5.3	257.957	-1.23913	0.240663	-5.1488	2.62155e-07	1.34164e-05
cysl-3	20.5855	-0.542222	0.324513	-1.67088	0.0947455	0.303054
R08F11.1	11.1527	-0.678112	0.389263	-1.74204	0.0815013	0.277155
cyp-33C8	597.694	0.0474688	0.239819	0.197936	0.843095	0.937897
R08F11.4	234.423	-0.198347	0.416106	-0.476673	0.633595	0.834561
scl-12	17.0121	0.0587756	0.372538	0.157771	0.874637	0.950035
H10D18.5	38.5323	-0.27533	0.302373	-0.910564	0.362525	0.637454
ugt-32	138.554	1.09885	0.317157	3.4647	0.00053082	0.00768816
btb-21	15.3408	-0.0878814	0.330012	-0.266298	0.79001	0.912932
nhr-158	14.8162	0.540799	0.40565	1.33317	0.182477	0.438789
C17E7.13	4.66131	-0.112918	0.480352	-0.235073	0.814152	0.923984
C17E7.9	189.289	-0.345681	0.143459	-2.40961	0.0159697	0.0961929
C17E7.12	29.1713	-0.515132	0.345151	-1.49248	0.135573	0.370901
C17E7.4	300.45	0.192358	0.137063	1.40343	0.160488	0.408523
sre-9	6.79999	-0.348862	0.463905	-0.752013	0.452043	0.713768
nhr-284	8.9974	-0.316549	0.39248	-0.806533	0.419935	0.687578
cyp-35A5	100.87	-1.87778	0.285089	-6.58666	4.4984e-11	6.16892e-09
cyp-35B1	242.734	-0.380036	0.192119	-1.97813	0.0479138	0.197401
cyp-35B2	10.4991	-0.654893	0.394457	-1.66024	0.0968665	0.306987
cyp-34A4	81.5564	-0.823076	0.308494	-2.66804	0.00762945	0.0569287
cyp-34A5	98.0525	0.581199	0.283688	2.04873	0.0404887	0.178608
cyp-34A6	21.3345	-0.444717	0.345549	-1.28699	0.198099	0.45826
cyp-34A7	19.3641	0.738276	0.400989	1.84114	0.0656011	0.242927
cyp-34A8	1011.52	-0.754527	0.223726	-3.37255	0.000744754	0.0099296
cyp-34A9	2245.65	-0.21969	0.202896	-1.08277	0.278909	0.553534
cyp-34A10	14.7585	-0.869155	0.370642	-2.345	0.0190272	0.108528
nlp-34	39.358	1.90733	0.322518	5.91387	3.3417e-09	2.98744e-07
nlp-31	1609.02	1.24493	0.215958	5.76471	8.17992e-09	6.7568e-07
nlp-30	62.1653	-0.239678	0.332239	-0.721403	0.470662	0.728548
nlp-29	890.088	0.819964	0.237436	3.45341	0.000553538	0.00792171
nlp-28	725.138	0.402966	0.287434	1.40194	0.160933	0.409213
nlp-27	3306.26	0.286708	0.329921	0.869022	0.384835	0.658152
K09D9.12	27.309	0.535545	0.324738	1.64916	0.0991144	0.311733
cyp-35A3	840.842	-1.9858	0.350508	-5.66549	1.46601e-08	1.08987e-06
K09D9.1	575.696	0.19153	0.234551	0.816581	0.414168	0.683345
cyp-35A4	84.8911	-1.9196	0.438174	-4.3809	1.18191e-05	0.000336581
C49G7.7	133.456	0.115766	0.237963	0.486486	0.626622	0.830538
C49G7.12	314.111	1.16623	0.241786	4.82339	1.41136e-06	5.33658e-05
C49G7.10	841.892	0.474802	0.201489	2.35647	0.0184495	0.106194
irg-2	154.3	0.0620723	0.211963	0.292845	0.76964	0.904336
phat-3	37.5989	-0.383075	0.319355	-1.19953	0.230323	0.498411
C49G7.3	244.377	-0.9422	0.29783	-3.16355	0.00155857	0.0176118
otpl-2	13.9393	1.16727	0.400214	2.91661	0.0035386	0.0326913
nhr-181	123.346	-0.145734	0.199858	-0.729187	0.465888	0.72543
phat-5	174.36	0	0.432054	0	1	1
phat-4	11.1542	-0.412333	0.462199	-0.892111	0.372333	0.647031
nhr-57	128.251	-0.431845	0.220229	-1.96089	0.0498917	0.202467
lgc-29	12.8693	0.17443	0.348308	0.500792	0.616517	0.825119
Y45G5AL.1	438.023	0.272148	0.118322	2.30007	0.0214442	0.118182
Y45G5AM.6	25.6926	-0.14211	0.294367	-0.482763	0.629264	0.832016
Y45G5AM.5	14.382	-0.351907	0.409184	-0.860021	0.389778	0.661971
Y45G5AM.3	98.1534	0.571219	0.184005	3.10437	0.00190684	0.0203892
Y45G5AM.7	849.807	0.774039	0.114738	6.74614	1.51826e-11	2.35664e-09
coh-4	385.955	-0.10049	0.114675	-0.876304	0.380865	0.654387
Y45G5AM.2	2142.09	-0.131651	0.16945	-0.776928	0.437201	0.701472
Y45G5AM.9	504.811	0.300492	0.109472	2.74493	0.00605232	0.0480816
nhr-114	71.8599	-0.581538	0.269399	-2.15865	0.030877	0.150345
H43I07.3	405.423	-0.0361678	0.147873	-0.244587	0.806776	0.920588
rpac-40	440.372	0.368204	0.137782	2.67237	0.00753174	0.0564082
H43I07.1	154.686	0.087239	0.123989	0.703604	0.481679	0.735855
nlp-9	12.6518	-0.37327	0.345232	-1.08121	0.279602	0.554056
nlp-13	13.8093	-0.511365	0.320438	-1.59583	0.110526	0.331892
ZC132.3	13.5155	-0.703781	0.399831	-1.76019	0.078375	0.270407
ZC132.4	14.6724	-0.544464	0.44928	-1.21186	0.225566	0.492445
R02D1.2	90.7611	-1.01109	0.194135	-5.20816	1.90719e-07	1.03215e-05
nhr-125	39.9433	-0.12657	0.309386	-0.409101	0.682466	0.859011
D2063.1	24.6988	-0.444613	0.396212	-1.12216	0.261795	0.534836
irld-1	9.39052	0.00561735	0.417257	0.0134626	0.989259	0.998374
glrx-3	458.091	0.259104	0.116459	2.22486	0.0260909	0.135292
figl-1	338.006	0.143069	0.112851	1.26778	0.204878	0.466806
hpo-18	127.355	0.319362	0.271107	1.17799	0.238799	0.508831
mcm-7	3850.1	0.0837413	0.110576	0.75732	0.448858	0.711095
F32D1.3	54.7016	0.380967	0.327406	1.16359	0.24459	0.516044
grl-13	3.77555	-0.703904	0.471675	-1.49235	0.135607	0.370924
F32D1.11	44.9839	0.430104	0.226754	1.89679	0.0578561	0.222918
F32D1.5	2256.89	-0.0704598	0.109846	-0.641444	0.521234	0.763569
fipp-1	2121.42	0.027034	0.134116	0.201572	0.840251	0.936624
neg-1	1226.33	-0.0188579	0.0759844	-0.248181	0.803994	0.919499
F32D1.7	648.649	0.0452769	0.14119	0.320681	0.748452	0.89418
F13A2.4	11.8959	0.473501	0.395455	1.19736	0.231167	0.499018
grl-5	50.9819	0.42157	0.48001	0.878254	0.379806	0.653493
skr-14	67.4128	-0.270284	0.317325	-0.851758	0.394349	0.665666
skr-7	154.131	-0.160579	0.265605	-0.604578	0.54546	0.78053
Y47D7A.13	30.764	0.30315	0.453279	0.668793	0.503627	0.750552
rft-1	138.242	-0.533389	0.224313	-2.37788	0.0174124	0.1018
rft-2	544.61	-0.0671382	0.123864	-0.542033	0.587796	0.808268
gnrr-5	26.9913	-0.58706	0.296802	-1.97795	0.0479342	0.197401
T08H10.1	630.47	-0.921174	0.135057	-6.82062	9.06495e-12	1.50638e-09
unc-62	438.032	-0.0125344	0.182154	-0.0688124	0.945139	0.981758
T28F12.1	33.6692	0.302709	0.249132	1.21505	0.224345	0.490842
sos-1	144.512	0.184463	0.279933	0.658954	0.509926	0.755148
Y61A9LA.5	12.8401	-1.20778	0.368416	-3.27831	0.00104432	0.0128047
Y61A9LA.7	14.1398	-0.438448	0.34034	-1.28826	0.197654	0.457583
sut-2	141.95	0.3764	0.193733	1.94288	0.0520307	0.207843
Y61A9LA.3	226.918	-0.165177	0.138635	-1.19145	0.233475	0.501648
Y61A9LA.1	451.66	0.256992	0.16613	1.54693	0.12188	0.348847
Y61A9LA.11	126.996	0.221246	0.168371	1.31404	0.188834	0.446556
Y61A9LA.10	964.415	0.374204	0.142807	2.62036	0.00878382	0.0629805
F54D11.4	109.538	0.264457	0.172924	1.52933	0.126182	0.355835
sumv-2	770.301	0.137335	0.199609	0.68802	0.49144	0.743769
pmt-2	2717.96	-0.920522	0.182372	-5.04749	4.47648e-07	2.09372e-05
F54D11.3	60.0685	-0.216469	0.251522	-0.860635	0.389439	0.661634
soc-1	61.011	-0.593217	0.215849	-2.74829	0.00599062	0.0478606
F41F3.3	66.5875	0.214991	0.468117	0.459267	0.646042	0.841107
col-139	205.905	-2.11549	0.408283	-5.18143	2.20196e-07	1.16489e-05
srx-74	6.94996	-0.558453	0.432427	-1.29144	0.196552	0.456403
srx-77	11.4141	0.722524	0.363695	1.98662	0.0469647	0.195398
K03B4.9	6.33232	-0.399645	0.471804	-0.847057	0.396964	0.668309
K03B4.4	8.26255	-0.795793	0.453573	-1.7545	0.0793452	0.272357
taf-10	136.165	0.318428	0.202835	1.56989	0.116441	0.339873
K03B4.2	580.145	0.0510508	0.122002	0.418442	0.675624	0.856375
K03B4.1	443.159	-0.0265374	0.0963851	-0.275327	0.783065	0.909421
cpg-8	199.366	0.169526	0.170299	0.995458	0.319514	0.596864
ZC266.1	33.1304	-0.391803	0.249127	-1.57271	0.115786	0.338787
oac-24	17.0211	0.413514	0.406779	1.01656	0.309365	0.587049
prx-6	331.406	-0.333913	0.197934	-1.68699	0.091605	0.297658
F39G3.5	25.9836	-0.307421	0.322364	-0.953646	0.340263	0.615491
F39G3.4	5.36336	0.757926	0.478634	1.58352	0.113303	0.335135
tig-2	194.529	-0.222988	0.196629	-1.13406	0.25677	0.530168
F39G3.3	296.726	-0.410935	0.147224	-2.79122	0.00525098	0.0436551
F39G3.2	17.2132	-0.420993	0.363748	-1.15738	0.247118	0.51865
ugt-61	460.216	-0.65953	0.162253	-4.06482	4.80693e-05	0.00110045
C18G1.6	8.7665	0.386027	0.446626	0.864318	0.387413	0.659543
hil-4	11618.9	0.187281	0.0979886	1.91125	0.0559722	0.218279
pgl-3	1623.17	0.154467	0.124791	1.23781	0.215788	0.480151
elt-7	301.33	-0.115209	0.152057	-0.757669	0.448649	0.710866
R02F11.1	6.8221	0	0.480186	0	1	1
R02F11.3	74.0653	-0.274378	0.204172	-1.34386	0.178994	0.434191
R02F11.4	600.997	-0.204505	0.110919	-1.84373	0.065222	0.242118
adss-1	1635.37	0.00364114	0.0763375	0.0476979	0.961957	0.988753
hsp-6	1103.31	0.38973	0.170884	2.28067	0.0225678	0.122608
C37H5.5	527.087	0.348228	0.142638	2.44133	0.0146332	0.0908089
C37H5.14	15.0626	0.298789	0.332836	0.897705	0.369343	0.644235
nas-9	334.336	-0.308596	0.178119	-1.73253	0.083179	0.28101
C37H5.3	1064.91	0.153597	0.146441	1.04886	0.294241	0.57082
C37H5.2	198.15	0.0957319	0.181874	0.526365	0.598634	0.814145
nex-4	10.6732	-0.428399	0.424403	-1.00942	0.312775	0.590635
C37H5.13	779.387	-1.00121	0.14359	-6.97268	3.10964e-12	5.9127e-10
srd-32	17.4427	-0.000208761	0.373652	-0.000558705	0.999554	1
T19H12.6	4.91548	-0.854808	0.479588	-1.78238	0.0746876	0.262162
nhr-220	8.96406	0.0124395	0.4513	0.0275637	0.97801	0.994687
T19H12.3	48.3877	-0.859045	0.2858	-3.00575	0.00264924	0.0263523
ugt-12	1642.24	-0.332281	0.233128	-1.42532	0.154066	0.399665
T19H12.2	1399.23	-0.038845	0.145722	-0.266569	0.789801	0.912776
ugt-11	140.17	-0.199083	0.219673	-0.906273	0.364791	0.639824
ugt-9	209.883	0.40176	0.375769	1.06917	0.284995	0.560428
ugt-8	170.71	0.690732	0.316402	2.18308	0.0290297	0.14479
ugt-14	112.338	0.729126	0.29814	2.44558	0.0144618	0.090028
ugt-13	70.9997	-0.771052	0.268884	-2.8676	0.00413593	0.036696
C02E7.7	33.2283	-0.254915	0.455919	-0.559124	0.576077	0.800933
C02E7.6	58.1996	0.100429	0.449693	0.223327	0.823281	0.92897
C02E7.10	18.9057	0.580511	0.465127	1.24807	0.212006	0.475628
catp-2	5.45821	0.797876	0.478484	1.66751	0.0954132	0.304224
tam-1	1630.9	0.0802767	0.128963	0.622478	0.533628	0.771642
F26G5.1	351.686	0.3678	0.126187	2.91473	0.00356002	0.032814
ncx-8	25.2274	0.241742	0.367389	0.658001	0.510538	0.75551
ncx-9	5.10967	0.59172	0.480198	1.23224	0.217859	0.48262
ugt-7	64.1169	-0.0833802	0.249002	-0.334858	0.737732	0.88768
srr-6	150.847	-0.498355	0.376456	-1.3238	0.185568	0.44294
srr-4	155.644	0.164218	0.198081	0.829043	0.40708	0.676789
cpt-4	90.2655	1.42276	0.283219	5.02353	5.07296e-07	2.33406e-05
swt-7	65.4197	-0.15611	0.231842	-0.673343	0.500729	0.748523
K11D12.13	1348.92	-0.256548	0.248576	-1.03207	0.302039	0.579093
K11D12.6	31.9372	1.25147	0.356255	3.51285	0.000443326	0.00666878
K11D12.7	111.243	-0.221757	0.216197	-1.02572	0.305024	0.582777
K11D12.11	53.1074	0.0921765	0.216134	0.426479	0.669759	0.85336
K11D12.8	7.17969	-0.690432	0.433878	-1.59131	0.111541	0.333056
K11D12.9	8.11034	-0.180771	0.423094	-0.427259	0.669191	0.853286
pqn-51	4769.76	-0.0172397	0.0972803	-0.177217	0.859338	0.943852
K11D12.12	77.9904	-0.324056	0.23009	-1.40839	0.159015	0.406391
cwp-4	17.3137	0.731863	0.397254	1.8423	0.0654307	0.242712
mlk-1	184.915	-0.0676847	0.172795	-0.391705	0.695277	0.865417
Y58A7A.1	43.7992	0.149116	0.258684	0.57644	0.564318	0.793423
Y58A7A.2	65.4264	-0.530941	0.376369	-1.4107	0.158335	0.405348
Y58A7A.3	216.484	0.0981218	0.23378	0.41972	0.67469	0.85586
Y58A7A.4	24.0717	1.11158	0.433605	2.56359	0.0103596	0.0717301
Y58A7A.5	28.3106	0.145123	0.361689	0.401238	0.688245	0.861929
glb-32	8.20325	-0.764141	0.435627	-1.75412	0.0794102	0.272514
unc-46	9.88015	-0.877633	0.418912	-2.09503	0.0361686	0.166303
ugt-63	1959.99	-0.0331784	0.221903	-0.149517	0.881145	0.953391
C04F5.8	345.514	0.21815	0.10009	2.17954	0.0292912	0.145692
C04F5.9	242.042	0.103662	0.112341	0.922744	0.356141	0.631257
sid-1	606.748	-0.251185	0.190013	-1.32194	0.186189	0.443781
F14F9.5	38.9175	-0.482263	0.303891	-1.58696	0.112522	0.334396
F14F9.8	7.31132	-0.3548	0.435775	-0.814182	0.415541	0.684172
F14F9.4	52.1105	0.312262	0.312404	0.999542	0.317532	0.59508
F14F9.3	12.6939	0.734717	0.460431	1.59572	0.110552	0.331892
F14F9.6	5.60508	1.37657	0.466703	2.94956	0.00318223	0.0301469
ugt-51	52.0813	-0.741674	0.251206	-2.95245	0.00315263	0.0299376
C03A7.12	18.9487	-1.01297	0.316764	-3.19786	0.00138451	0.0161755
C03A7.13	11.5824	-0.568966	0.361521	-1.57381	0.115531	0.338352
abu-8	50.3808	-1.49947	0.304685	-4.92136	8.59431e-07	3.61293e-05
Y47A7.1	413.722	0.159738	0.118761	1.34504	0.178614	0.433789
Y49G5B.1	80.3504	-0.142885	0.265454	-0.538265	0.590394	0.809337
C52A10.1	217.116	0.155777	0.1713	0.909377	0.363151	0.638316
C52A10.2	49.5736	-1.09427	0.224123	-4.88246	1.0477e-06	4.22823e-05
C52A10.3	137.517	0.00350833	0.21028	0.016684	0.986689	0.998136
B0238.15	24.6578	-1.03142	0.32236	-3.1996	0.00137618	0.0160916
B0238.1	291.17	-0.142187	0.182395	-0.779556	0.435652	0.700076
B0238.13	6.46851	1.6225	0.474922	3.41636	0.000634652	0.00879731
B0238.12	772.457	1.83284	0.243154	7.53778	4.78041e-14	1.53462e-11
B0238.11	453.456	0.335618	0.110069	3.04916	0.00229481	0.0234716
B0238.10	246.33	0.242321	0.11624	2.08465	0.0371008	0.169212
B0238.9	712.021	0.373046	0.141071	2.64438	0.00818408	0.0598654
Y49G5A.1	9.47332	-1.00532	0.452626	-2.22109	0.026345	0.136309
ncx-2	32.2061	-0.00791238	0.363786	-0.0217501	0.982647	0.996689
C10G8.4	5619.41	-0.0175102	0.24596	-0.0711915	0.943245	0.980739
ceh-34	61.7059	0.193854	0.344052	0.563443	0.573133	0.798959
C10G8.8	188.925	-0.0788508	0.132877	-0.593414	0.552904	0.785691
T09D3.3	4.98736	-0.080941	0.473904	-0.170796	0.864384	0.945807
C35A11.2	4.52922	0.061981	0.473814	0.130813	0.895923	0.959586
C35A11.4	95.7736	-1.45612	0.280357	-5.19378	2.06064e-07	1.09423e-05
F08F3.4	2532.22	-0.282169	0.241437	-1.16871	0.242521	0.513294
F08F3.10	27.8479	-0.615791	0.307007	-2.00579	0.044879	0.190575
F08F3.6	3307.84	0.222066	0.110986	2.00084	0.0454094	0.19155
cyp-14A5	974.34	0.739362	0.253186	2.92023	0.00349769	0.0324357
rhr-1	572.209	-0.481144	0.134986	-3.56439	0.000364705	0.00573232
F08F3.8	12.7143	0.416404	0.371417	1.12112	0.262235	0.535271
acl-6	821.801	0.0721566	0.130631	0.552367	0.580697	0.803213
snpc-1.3	81.2638	1.96152	0.223474	8.77742	1.67268e-18	1.96888e-15
glc-3	3.85752	0.0212766	0.479367	0.0443849	0.964598	0.989167
ZC317.6	6.43509	0.798619	0.463053	1.72468	0.0845851	0.284062
ZC317.7	1658.28	0.137498	0.141439	0.972142	0.33098	0.606649
grl-18	9.91097	-0.735724	0.409515	-1.79658	0.0724029	0.257995
T05C3.6	134.272	-0.8289	0.197951	-4.18741	2.82161e-05	0.000706652
T05C3.2	23.8241	-0.747943	0.349646	-2.13914	0.0324241	0.155435
dnj-19	849.51	0.212518	0.104719	2.02941	0.0424168	0.18401
nhr-47	1154.83	0.00454881	0.185327	0.0245447	0.980418	0.996253
hpo-15	2048.72	-0.496558	0.147724	-3.36139	0.000775518	0.0101994
mms-19	705.939	0.196675	0.114401	1.71917	0.0855842	0.286125
C24G6.2	154.941	-0.205139	0.142874	-1.4358	0.151059	0.395845
grl-1	46.2282	-0.995727	0.315564	-3.15539	0.00160283	0.0179256
C24G6.8	641.515	-0.00900622	0.134152	-0.0671345	0.946475	0.982233
syp-2	1691.03	0.0405631	0.123097	0.329522	0.741761	0.889799
cft-1	45.3095	-0.220889	0.403355	-0.547629	0.583947	0.804946
ugt-48	33.5508	-0.665561	0.269677	-2.468	0.0135872	0.0864116
C18C4.5	304.095	0.00328632	0.140188	0.0234421	0.981298	0.99644
klc-2	351.515	0.2514	0.114624	2.19326	0.028289	0.142606
pas-6	743.008	0.1893	0.12563	1.5068	0.131862	0.364919
vps-37	198.088	0.296974	0.157284	1.88813	0.0590078	0.226061
CD4.3	205.498	0.1103	0.122782	0.898343	0.369003	0.643875
crn-2	101.734	0.247762	0.144733	1.71185	0.0869235	0.288825
zhit-1	752.616	-0.00458258	0.129957	-0.0352623	0.971871	0.991449
CD4.10	56.3492	-0.230698	0.250305	-0.921669	0.356701	0.631875
CD4.8	133.018	0.436064	0.141995	3.07098	0.00213357	0.0221415
CD4.1	54.6343	-0.484435	0.238596	-2.03036	0.0423202	0.183761
M03E7.4	15.3072	0.296364	0.470607	0.629748	0.52886	0.767779
M03E7.2	29.6023	0.256207	0.296573	0.863893	0.387646	0.659779
memb-2	279.632	0.190604	0.13959	1.36546	0.17211	0.424638
acy-4	36.3312	-0.131656	0.285931	-0.460446	0.645196	0.840678
C14C11.4	47.6031	-0.394145	0.286217	-1.37708	0.168486	0.419655
hex-2	120.906	-0.0331749	0.174606	-0.189999	0.84931	0.940673
mut-14	295.741	0.242073	0.157401	1.53794	0.124062	0.353017
C14C11.2	2738.57	0.0912619	0.139511	0.654157	0.51301	0.757425
C14C11.1	24.7834	0.4827	0.269551	1.79075	0.0733332	0.259217
C14C11.7	63.4059	0.15883	0.22906	0.693401	0.488058	0.740222
pqn-13	31.0594	-0.177087	0.345127	-0.513107	0.607877	0.82064
F25B4.5	1096.4	0.285806	0.133653	2.13842	0.032483	0.155435
hmgs-1	149.343	0.129698	0.14123	0.918348	0.358437	0.633432
F25B4.4	7.11809	0.0227627	0.426068	0.053425	0.957393	0.987213
F25B4.7	355.968	-0.358627	0.173252	-2.06998	0.0384544	0.173149
F25B4.8	35.9254	-0.38884	0.215552	-1.80393	0.0712426	0.255471
clec-1	2866.84	-0.575581	0.154531	-3.72469	0.000195558	0.0034358
F25B4.2	149.655	0.27654	0.166892	1.657	0.0975187	0.3085
gcst-1	1221.45	-1.04536	0.157978	-6.61714	3.66225e-11	5.17293e-09
K09H11.9	5.38902	0.310774	0.443894	0.70011	0.483859	0.73751
rga-3	799.496	0.549494	0.146105	3.76095	0.000169266	0.00307707
K09H11.1	196.089	-0.478032	0.214122	-2.23252	0.0255808	0.133547
K09H11.11	5.15125	-0.481763	0.427361	-1.1273	0.259616	0.532937
C53A3.1	6.12041	0.00525693	0.463766	0.0113353	0.990956	0.998555
C53A3.2	603.293	0.758072	0.235542	3.21842	0.001289	0.015236
F44E7.2	333.073	0.228044	0.163303	1.39644	0.162581	0.411552
F44E7.3	5.34902	0.670409	0.460303	1.45645	0.145268	0.386497
F44E7.4	6237.07	0.124704	0.134776	0.92527	0.354826	0.629466
F44E7.17	49.5665	0.191875	0.228869	0.838358	0.40183	0.672573
F44E7.5	1223.44	-0.706945	0.12468	-5.67006	1.42748e-08	1.06985e-06
F44E7.7	14.0367	0.133043	0.433433	0.306951	0.758881	0.899639
nhr-142	63.2173	-0.563216	0.228387	-2.46606	0.0136608	0.086723
F44E7.9	129.083	0.0960921	0.180397	0.532671	0.594262	0.812145
ZC250.2	37.5183	-0.469052	0.275079	-1.70515	0.0881656	0.291239
nstp-3	17.6105	0.0867578	0.478247	0.181408	0.856048	0.942747
cyn-17	58.1576	0.624089	0.391719	1.59321	0.111114	0.33261
ZC250.4	512.412	-0.598193	0.161699	-3.69943	0.000216084	0.00371312
let-418	3604.73	0.0491268	0.153347	0.320363	0.748693	0.894317
col-140	26519.1	-2.13071	0.341906	-6.23185	4.60945e-10	5.04716e-08
F26F12.3	1112.15	-0.141804	0.182272	-0.777981	0.43658	0.700963
F26F12.8	6.60415	-1.28548	0.429765	-2.99113	0.00277948	0.0273019
F26F12.5	7.09109	-0.965468	0.422009	-2.28779	0.0221495	0.120726
F26F12.4	4.95121	-0.475425	0.476561	-0.997616	0.318465	0.595877
C02G6.1	10.5442	-0.663049	0.453468	-1.46217	0.143693	0.384043
C04E6.7	58.3748	-0.31638	0.212781	-1.48688	0.137047	0.372912
C04E6.13	8.08814	-0.737745	0.435092	-1.69561	0.0899605	0.294414
C04E6.11	3704.24	-0.0240748	0.165887	-0.145128	0.88461	0.95477
C04E6.12	4.32212	-0.00734168	0.480286	-0.015286	0.987804	0.998136
galt-1	32.2948	-0.0107837	0.3513	-0.0306967	0.975511	0.992802
M03F8.3	1131.2	0.382719	0.0887625	4.31171	1.61993e-05	0.000437506
pst-1	460.095	-0.235088	0.130521	-1.80116	0.0716783	0.256448
M03F8.1	5.93324	1.03356	0.466267	2.21668	0.026645	0.137132
pcm-1	953.633	-0.040574	0.235458	-0.17232	0.863186	0.944936
mcp-1	74.8005	-0.682883	0.245189	-2.78513	0.00535071	0.0443017
acy-2	9.39529	0.783256	0.410118	1.90983	0.0561551	0.218691
dhs-16	4.8936	-0.344378	0.480401	-0.716855	0.473463	0.730317
C10F3.7	64.8032	-0.130888	0.451612	-0.289824	0.771951	0.905705
fut-8	43.981	-0.506475	0.253057	-2.00142	0.0453468	0.19143
cpg-4	8234.02	-0.0316854	0.140752	-0.225115	0.82189	0.92813
anr-32	6.70742	0.353467	0.45152	0.782839	0.433722	0.698372
fos-1	167.505	0.132807	0.22974	0.578075	0.563214	0.792686
rpt-2	1667.57	0.158898	0.102154	1.55547	0.119835	0.345091
aps-1	162.273	-0.124342	0.197555	-0.629404	0.529084	0.767833
F29G9.2	1445.79	0.128899	0.107747	1.19631	0.231575	0.499312
dhs-17	727.901	0.0331126	0.127459	0.259791	0.795025	0.915085
F29G9.7	344.028	0.472051	0.14925	3.16282	0.0015625	0.017614
F29G9.1	6.3203	-0.159381	0.462655	-0.344491	0.730477	0.884074
cpi-2	2794.19	-0.186895	0.113555	-1.64585	0.0997944	0.312896
R01B10.3	184.528	-0.237629	0.198368	-1.19792	0.230949	0.499018
R01B10.4	209.057	0.0798349	0.133632	0.597423	0.550225	0.783745
jamp-1	469.465	-0.0621825	0.163148	-0.381141	0.703099	0.869943
R01B10.6	336.497	0.268784	0.102873	2.61277	0.00898127	0.0640709
srd-20	4.71887	-0.17785	0.468783	-0.379386	0.704401	0.87033
Y38A10A.2	10.6557	-0.887959	0.447278	-1.98525	0.0471166	0.195776
fbxa-214	24.7473	-1.98607	0.404644	-4.9082	9.19141e-07	3.82975e-05
Y38A10A.7	166.453	0.0370711	0.192453	0.192624	0.847254	0.940321
smut-1	936.341	0.0502702	0.0843031	0.596304	0.550972	0.784214
crt-1	3387.03	0.462584	0.111953	4.13194	3.59719e-05	0.000870039
atf-8	41.189	0.731672	0.342868	2.13398	0.0328447	0.156364
F17A9.2	525.95	0.291838	0.128628	2.26886	0.0232771	0.125113
F17A9.4	677.902	-0.84759	0.221924	-3.81928	0.00013384	0.00253417
F17A9.5	168.406	-1.50295	0.20861	-7.20459	5.82174e-13	1.41951e-10
fbxa-178	5.41295	1.2264	0.444193	2.76096	0.00576324	0.0466258
ceh-49	85.871	0.028698	0.218882	0.131112	0.895687	0.959586
ttn-1	544.664	-0.954746	0.289131	-3.30213	0.000959552	0.0119658
exp-2	26.8634	-0.694749	0.319986	-2.17118	0.0299173	0.147522
W06H8.2	119.119	0.289453	0.199475	1.45107	0.146759	0.388696
rme-1	4593.47	0.163824	0.133474	1.22739	0.219677	0.484632
W06H8.5	210.294	-0.330994	0.244118	-1.35588	0.175138	0.428517
K08B12.3	14.2321	0.231271	0.377309	0.612947	0.539911	0.776683
dmd-7	176.94	-0.325698	0.213917	-1.52254	0.127873	0.358872
mrck-1	1578.36	0.0362323	0.162449	0.223038	0.823506	0.929075
K08B12.1	37.053	0.239869	0.458255	0.523441	0.600667	0.815496
F31F7.2	12.8039	-0.23913	0.408529	-0.585342	0.558317	0.789571
F31F7.1	858.468	-0.472839	0.11681	-4.04793	5.16715e-05	0.00116405
fil-2	7.83381	-0.147578	0.453249	-0.3256	0.744727	0.892367
K12B6.11	10.0211	-0.618015	0.463885	-1.33226	0.182775	0.439065
K12B6.9	76.6483	-0.391802	0.200271	-1.95636	0.0504232	0.203757
sago-1	346.948	0.0598689	0.122977	0.48683	0.626379	0.830526
K12B6.8	41.0813	0.596409	0.272347	2.18988	0.0285327	0.143374
T28C12.4	687.818	-0.309891	0.26893	-1.15231	0.249193	0.520963
T28C12.2	5.5724	-0.930983	0.470547	-1.97851	0.047871	0.197367
F13H6.1	94.1147	-0.496519	0.259785	-1.91127	0.0559703	0.218279
F13H6.3	202.374	-1.04024	0.158236	-6.57396	4.89939e-11	6.59084e-09
F57F4.1	3.74687	0.203584	0.45734	0.445148	0.656213	0.846771
gfi-1	417.18	-1.36845	0.279412	-4.89763	9.70004e-07	3.98294e-05
F57F4.4	1235.15	-1.53027	0.257719	-5.93773	2.88989e-09	2.65063e-07
T05H4.7	9.37334	-0.137064	0.467817	-0.292986	0.769533	0.904336
T05H4.10	340.53	0.221937	0.109511	2.02661	0.0427025	0.184739
T05H4.11	715.384	0.10415	0.0778432	1.33795	0.180914	0.436598
atp-4	560.697	-0.00976947	0.130701	-0.0747466	0.940416	0.979034
alh-4	873.714	-0.278463	0.126212	-2.20631	0.027362	0.139275
gad-1	1154.16	0.0170756	0.109493	0.155951	0.876072	0.950423
erfa-1	1074.9	0.0983069	0.113372	0.867115	0.385879	0.658766
hpo-19	1673.77	-0.389191	0.0777741	-5.00412	5.61168e-07	2.53243e-05
T05H4.15	7.82812	-0.34204	0.400257	-0.85455	0.3928	0.664433
acl-8	11.7244	-0.100593	0.376022	-0.267519	0.78907	0.91236
acl-9	1314.91	0.145135	0.0786069	1.84634	0.0648425	0.241471
unc-83	273.167	-0.106091	0.184064	-0.576384	0.564356	0.793423
lec-10	1135.38	-1.04647	0.163449	-6.40245	1.52903e-10	1.86186e-08
cpt-6	147.497	-0.0180313	0.168218	-0.10719	0.914638	0.967716
dgtr-1	289.76	0.0368917	0.140291	0.262966	0.792577	0.914039
W01A11.1	1122.12	-0.920216	0.117478	-7.83309	4.76029e-15	2.10122e-12
moc-2	34.1247	0.400784	0.248569	1.61236	0.106883	0.325862
W01A11.7	9.16456	0.0765808	0.410474	0.186567	0.852	0.941578
ubh-3	282.892	0.342296	0.119914	2.85451	0.00431034	0.0378865
ubh-2	176.613	0.433781	0.141745	3.06029	0.00221125	0.0227819
ubh-1	58.5775	0.00292338	0.207206	0.0141086	0.988743	0.998374
dpy-11	520.989	0.0621958	0.102308	0.607924	0.543238	0.779576
mdh-1	1354.59	-0.185512	0.146865	-1.26315	0.206537	0.468731
F46E10.3	6.93709	0.158829	0.413698	0.383925	0.701034	0.868987
F46E10.2	29.8359	0.412365	0.346518	1.19003	0.234037	0.50232
acs-1	5972.12	-0.183721	0.21343	-0.860798	0.389349	0.661634
F46E10.17	5.72777	0.257852	0.479198	0.53809	0.590515	0.809337
hpo-26	114.53	0.106808	0.291322	0.366632	0.713894	0.875436
dre-1	268.489	-0.0806003	0.173034	-0.465805	0.641355	0.838654
lipl-4	103.663	0.572457	0.327193	1.7496	0.0801873	0.274182
spp-20	11.6565	0.728295	0.466056	1.56268	0.118128	0.34241
spp-19	5.80832	-0.633368	0.451615	-1.40245	0.160781	0.408899
K04A8.1	43.8339	-0.240611	0.268343	-0.896657	0.369902	0.644886
K04A8.10	12.7164	-0.0826449	0.361737	-0.228467	0.819283	0.926828
fut-2	10.2459	-0.326439	0.475916	-0.685919	0.492764	0.744651
EGAP9.3	190.669	-0.126727	0.19062	-0.664815	0.506169	0.752197
ZK1055.5	7.24944	0.0364026	0.400667	0.090855	0.927608	0.973267
ZK1055.2	17.3444	-0.356063	0.350924	-1.01465	0.310275	0.588194
hcp-1	2804.23	0.0123284	0.116647	0.10569	0.915828	0.967932
ZK1055.6	110.485	0.197346	0.171577	1.15019	0.250066	0.521738
ZK1055.7	145.776	0.483566	0.172579	2.802	0.00507866	0.0426493
gon-14	1653.9	0.151705	0.149401	1.01542	0.309906	0.587889
cpr-4	8479.21	0.336395	0.177688	1.89318	0.0583335	0.224217
ppt-1	94.3037	0.283563	0.273465	1.03692	0.299771	0.57664
scd-2	19.9317	-0.429599	0.430131	-0.998763	0.31791	0.595159
T10H9.1	4.87383	0.00773179	0.434353	0.0178007	0.985798	0.998136
T10H9.8	14.8656	0.0996184	0.32195	0.309422	0.757001	0.898692
syx-18	710.078	0.0879527	0.0932901	0.942786	0.34579	0.621007
snb-1	564.928	0.299522	0.12271	2.44089	0.014651	0.0908449
pmp-5	432.392	-1.10198	0.239236	-4.60623	4.10036e-06	0.000134068
str-180	7.55749	-1.48714	0.458863	-3.24091	0.00119148	0.0142745
K11G9.2	24.0314	-0.25063	0.285447	-0.878029	0.379928	0.653493
K11G9.1	7.27767	-0.51613	0.440794	-1.17091	0.241635	0.512092
egl-46	43.2845	0.190069	0.438972	0.432986	0.665025	0.851603
K11G9.5	97.5994	-0.42703	0.198957	-2.14634	0.0318455	0.153469
mtl-1	4097.69	-0.0738996	0.232215	-0.318238	0.750304	0.895307
W02F12.8	13.6451	0.161531	0.352779	0.457881	0.647038	0.841464
W02F12.2	12.7729	-0.439937	0.359757	-1.22287	0.221378	0.486914
W02F12.3	1679.84	-0.0228618	0.109466	-0.208849	0.834566	0.933731
W02F12.4	673.292	0.0707795	0.091702	0.771842	0.440208	0.703436
dlst-1	1072.05	0.146474	0.110407	1.32667	0.184618	0.441691
sna-1	2039.82	0.417478	0.111503	3.74408	0.000181056	0.00324958
W02F12.1	9.92142	0.152997	0.376909	0.405927	0.684796	0.860359
ZC487.1	16.4375	-0.222787	0.363604	-0.612718	0.540063	0.776822
grl-9	4.63208	0.716376	0.476965	1.50195	0.13311	0.367298
T25F10.3	37.401	0.041903	0.314652	0.133173	0.894057	0.958862
dbl-1	16.824	-1.10001	0.353152	-3.11484	0.00184045	0.0199206
bbs-8	24.2792	-0.426853	0.391704	-1.08973	0.275831	0.549972
T25F10.6	5351.26	-1.00033	0.198985	-5.02717	4.97759e-07	2.31278e-05
ZC404.16	7.64216	0.0390298	0.434041	0.0899218	0.928349	0.973318
spn-4	6659.63	-0.21933	0.115428	-1.90015	0.057413	0.221801
spe-39	579.402	0.145425	0.115841	1.25538	0.20934	0.472757
gck-2	1090.65	0.0743032	0.156807	0.473851	0.635606	0.835424
dmsr-12	8.86299	-0.00660567	0.475542	-0.0138908	0.988917	0.998374
dmsr-16	11.7678	0.610798	0.407723	1.49807	0.134114	0.368985
col-142	1002.16	-2.23492	0.323335	-6.91211	4.77485e-12	8.56858e-10
T15B7.14	24.4042	-0.974723	0.399976	-2.43695	0.0148116	0.0915198
col-143	27010.5	-1.69432	0.259802	-6.52159	6.95682e-11	9.27029e-09
T15B7.15	37.5843	-0.932195	0.269794	-3.45521	0.000549868	0.00788517
hpo-8	390.539	-0.216194	0.127642	-1.69376	0.0903115	0.295153
lgc-54	15.5539	-0.132886	0.378418	-0.351161	0.725467	0.88171
T15B7.1	1644.52	-0.304329	0.16014	-1.90039	0.0573822	0.221801
gpa-10	10.5742	0.674094	0.400976	1.68113	0.0927373	0.299536
frpr-18	4.87437	-0.513297	0.459184	-1.11785	0.263632	0.536262
unc-70	251.972	0.414547	0.223622	1.85378	0.0637706	0.238675
K11C4.2	13.3531	-0.122172	0.388963	-0.314096	0.753448	0.896949
odc-1	435.977	-0.214081	0.137118	-1.56129	0.118455	0.342864
unc-68	368.056	-0.423643	0.259727	-1.63111	0.102867	0.319059
Y57E12B.10	22.888	1.36579	0.365878	3.73292	0.000189272	0.00336286
srg-31	19.7241	0.941723	0.444018	2.12091	0.033929	0.159605
mec-1	21.0119	0.167705	0.336807	0.497926	0.618536	0.826396
ptr-15	37.0167	-0.212355	0.271206	-0.783004	0.433625	0.698372
nhr-161	32.5634	-0.115742	0.280502	-0.412625	0.679881	0.857642
nhr-163	11.1147	-0.140229	0.40062	-0.350031	0.726316	0.882111
nhr-139	8.29871	0.414067	0.440905	0.939131	0.347664	0.622558
nhr-140	13.5643	-0.395094	0.381094	-1.03673	0.29986	0.576731
nhr-162	5.80372	0.0260975	0.463191	0.0563428	0.955069	0.98608
nhr-107	29.9798	-0.521589	0.31528	-1.65437	0.0980526	0.309426
nhr-42	36.426	0.0610423	0.264185	0.231059	0.817269	0.925802
C33G8.4	67.9344	-0.652631	0.262576	-2.48549	0.0129372	0.0833581
C33G8.3	510.097	0.603576	0.308855	1.95424	0.0506732	0.204327
C33G8.2	285.593	-0.0756196	0.210318	-0.359549	0.719184	0.878989
F20A1.6	12.2913	0.304522	0.37729	0.80713	0.419591	0.687556
twk-11	46.4963	-0.12191	0.428088	-0.284779	0.775814	0.906836
tofu-2	1855.56	0.173605	0.124279	1.39689	0.162445	0.411503
F20A1.1	45.6629	-0.474136	0.258172	-1.83652	0.0662814	0.244063
F20A1.10	24.356	-0.0952756	0.316575	-0.300957	0.763447	0.901451
mdt-6	491.713	0.303193	0.114778	2.64155	0.00825279	0.0602621
Y57E12AL.6	258.262	0.0647104	0.183727	0.35221	0.724681	0.881311
Y57E12AL.1	4054.73	0.0548826	0.105536	0.520035	0.603039	0.817224
Y57E12AM.1	403.158	0.0870642	0.151862	0.573312	0.566433	0.794509
F27B10.1	24.5038	-0.324037	0.335346	-0.966279	0.333905	0.609607
npa-1	7165.25	-1.04869	0.214215	-4.89551	9.80502e-07	4.01437e-05
mys-1	598.226	0.0214632	0.0951845	0.225491	0.821598	0.927966
VC5.2	165.186	0.0788482	0.195163	0.404011	0.686204	0.860792
nhr-286	87.1626	0.0368867	0.21803	0.169182	0.865654	0.945998
nhr-135	66.0526	-0.263635	0.283651	-0.929437	0.352663	0.627348
odr-2	35.0494	-0.815256	0.277041	-2.94273	0.00325331	0.0306967
ugt-40	28.3218	-0.678587	0.30889	-2.19686	0.0280305	0.141708
ugt-37	49.4513	-1.63414	0.301276	-5.42408	5.82527e-08	3.6733e-06
fat-7	27.4446	-0.547779	0.425782	-1.28653	0.19826	0.458484
F10D2.10	76.7604	0.11684	0.243728	0.479388	0.631662	0.833776
ugt-39	162.226	0.174814	0.211296	0.827343	0.408043	0.677333
ugt-41	3524.03	-0.748731	0.197043	-3.79984	0.000144791	0.00270526
ugt-36	40.0186	-0.207925	0.342127	-0.607741	0.543359	0.779576
lgc-39	22.877	-0.215728	0.388675	-0.555036	0.57887	0.802115
cpsf-2	864.259	0.0980474	0.0983082	0.997348	0.318596	0.595891
pitr-5	31.2427	-0.173183	0.421453	-0.41092	0.681131	0.858547
F09G2.8	1263.33	0.165034	0.0746516	2.21073	0.0270546	0.138459
attf-2	1607.34	0.107607	0.0862179	1.24809	0.212	0.475628
F09G2.2	693.707	0.15774	0.125103	1.26088	0.207352	0.469818
F09G2.1	322.668	-1.04717	0.217377	-4.81731	1.4551e-06	5.48087e-05
soap-1	2065.91	-0.0320389	0.197563	-0.16217	0.871172	0.948207
C13F10.5	228.301	0.0202684	0.152121	0.133238	0.894005	0.958862
C13F10.6	599.448	0.0171892	0.0970315	0.17715	0.85939	0.943852
C13F10.2	17.5639	0.325071	0.366591	0.886741	0.375218	0.649921
C13F10.7	580.311	0.0333635	0.175053	0.190591	0.848846	0.940673
C13F10.1	35.6212	0.0160017	0.286034	0.0559433	0.955387	0.98608
fkb-3	69.5042	-0.260241	0.226156	-1.15072	0.249849	0.521518
gei-6	978.891	0.149108	0.115235	1.29395	0.195681	0.455579
C05C8.2	215.584	0.290722	0.16636	1.74754	0.0805433	0.275133
C05C8.5	558.697	-0.0507177	0.111793	-0.453675	0.650063	0.843636
hpo-9	924.165	0.348033	0.124776	2.78926	0.00528291	0.0438948
hyls-1	1479.95	0.179258	0.107004	1.67524	0.0938867	0.301261
C05C8.1	235.892	-0.209701	0.153597	-1.36526	0.17217	0.424713
C05C8.7	408.402	-0.448978	0.155142	-2.89398	0.00380396	0.0344209
C05C8.8	13.3153	-0.895349	0.413973	-2.16282	0.0305552	0.149363
C13A2.3	6.49233	0.479883	0.463066	1.03632	0.300054	0.576871
lmd-4	5.74942	0.0404794	0.479301	0.084455	0.932695	0.97508
F10G2.4	261.232	0.297751	0.129999	2.2904	0.0219979	0.120201
clec-7	167.571	0.388337	0.261429	1.48544	0.137427	0.373693
F10G2.1	57.9356	-0.314608	0.279034	-1.12749	0.259535	0.532937
nhr-263	19.8962	-0.668257	0.350966	-1.90405	0.0569034	0.220692
nhr-148	8.09988	-0.253794	0.421157	-0.602611	0.546768	0.780954
nhr-147	15.4448	-0.642486	0.381937	-1.68218	0.0925345	0.299096
tag-293	4.41601	-0.555481	0.468169	-1.1865	0.235426	0.504382
cyp-35A1	73.7091	-1.34451	0.422054	-3.18563	0.00144438	0.0166682
cyp-35A2	5114.26	-1.64902	0.250251	-6.58947	4.41401e-11	6.11254e-09
C03G6.5	9.06922	-0.493072	0.428288	-1.15126	0.249624	0.521497
srj-14	13.0475	0.363943	0.425726	0.854876	0.39262	0.664385
C03G6.17	14.2727	-1.34664	0.409667	-3.28717	0.00101201	0.0124735
srp-6	368.412	-0.124401	0.160358	-0.775767	0.437886	0.702072
fbxa-105	73.3243	0.308803	0.220716	1.39909	0.161785	0.410788
gst-41	15.6551	-0.40207	0.407163	-0.987492	0.323402	0.59956
R13D7.2	20.3679	-0.862997	0.426824	-2.02191	0.0431861	0.186261
str-41	7.38877	-1.64719	0.46199	-3.56541	0.000363282	0.00572058
F18E3.11	363.126	-0.765263	0.293114	-2.6108	0.00903304	0.0643752
F18E3.12	297.071	-1.19305	0.313579	-3.80462	0.000142021	0.0026629
F18E3.13	276.364	-0.922559	0.314789	-2.93072	0.00338179	0.0315856
srw-69	6.50593	1.74209	0.475929	3.6604	0.000251817	0.00421935
srw-71	8.33194	1.34884	0.436696	3.08874	0.00201006	0.0211565
ddo-2	153.743	-0.985853	0.238452	-4.13439	3.55902e-05	0.000863401
F25E5.8	104.706	-1.05813	0.226232	-4.6772	2.90817e-06	0.000101381
F25E5.16	4.11379	-0.255938	0.480351	-0.532814	0.594162	0.812129
F25E5.7	9.27588	0.121796	0.440521	0.276482	0.782178	0.908859
nhr-141	6.19858	0.322961	0.464451	0.695361	0.486829	0.739882
F25E5.5	28.9826	-0.0989841	0.315315	-0.313922	0.75358	0.896949
F25E5.4	16.9256	-0.329041	0.414926	-0.793012	0.427771	0.693768
try-8	7.8328	0.472868	0.418189	1.13075	0.25816	0.53158
F25E5.2	8.72403	-0.531491	0.387209	-1.37262	0.169871	0.421914
F25E5.1	326.187	0.0594772	0.149541	0.397732	0.690827	0.863229
C18B10.6	11.3504	0.0221018	0.430022	0.051397	0.959009	0.987693
str-31	23.8135	0.0364195	0.432203	0.0842649	0.932846	0.975166
srb-19	3.4265	0.806162	0.478124	1.68609	0.0917777	0.298082
C54F6.15	32.6618	0.380304	0.381442	0.997018	0.318756	0.596032
C54F6.6	16.8932	-0.0942626	0.387707	-0.243129	0.807906	0.921026
C54F6.18	18.2909	0.492654	0.424968	1.15927	0.246344	0.517916
C54F6.5	8.0632	-0.435171	0.407923	-1.0668	0.286064	0.561904
swt-2	2.86635	-1.01336	0.473903	-2.13833	0.03249	0.155435
C54F6.12	17.439	-0.755367	0.329536	-2.29221	0.0218934	0.119733
nhx-3	136.715	-0.603862	0.253003	-2.38678	0.0169967	0.100325
ftn-1	2574.49	-0.11483	0.248649	-0.461815	0.644214	0.840473
F19F10.3	16.2683	-0.0641649	0.333396	-0.192459	0.847383	0.94039
ttr-10	14.2993	-0.11864	0.368647	-0.321825	0.747585	0.893522
ets-7	6.49214	-0.675116	0.475388	-1.42014	0.155568	0.40189
F19F10.13	32.3301	-0.400698	0.268956	-1.48982	0.13627	0.371799
F19F10.9	5836.33	-0.0226136	0.114419	-0.197638	0.843329	0.938028
F19F10.12	3468.3	-0.0727508	0.153016	-0.475446	0.634469	0.834776
ets-6	3089.45	-0.20832	0.144583	-1.44084	0.149631	0.393655
F19F10.11	862.888	-0.0126714	0.159827	-0.079282	0.936808	0.977211
C50E3.5	362.113	0.245227	0.14092	1.74019	0.0818265	0.277836
C50E3.6	17.155	-0.30382	0.384835	-0.789482	0.42983	0.695271
C50E3.11	142.327	0.0388704	0.18721	0.20763	0.835518	0.934
folt-3	5.98745	-0.660236	0.465058	-1.41969	0.155699	0.402057
C50E3.12	262.727	0.348625	0.100974	3.45264	0.000555126	0.00793639
C50E3.13	1407.67	0.1248	0.0825945	1.51099	0.130791	0.363378
grsp-4	17.1972	-0.247634	0.368025	-0.672874	0.501028	0.748573
F07C4.12	6.13541	0.707686	0.460904	1.53543	0.124678	0.354045
C12D5.4	3.95784	0.857054	0.47677	1.79763	0.0722364	0.257661
C12D5.3	8.1515	0.0924093	0.434462	0.212698	0.831562	0.932504
cyp-33A1	902.767	-0.60626	0.176509	-3.43473	0.00059314	0.0083393
nhr-94	96.848	0.200769	0.193264	1.03883	0.298884	0.57587
nhr-152	91.897	-0.35512	0.197805	-1.79531	0.0726047	0.258214
C12D5.9	42.632	-0.930552	0.38332	-2.42761	0.0151986	0.093218
ZK105.1	276.02	1.17435	0.240493	4.88311	1.04426e-06	4.22642e-05
ZK105.6	18.9401	-1.03883	0.393352	-2.64097	0.00826683	0.0603096
Y97E10C.1	63.6889	0.120799	0.288257	0.419066	0.675168	0.856052
clic-1	396.461	0.303277	0.125404	2.41841	0.0155885	0.0949494
T05B11.1	38.0241	-0.182465	0.247731	-0.736543	0.4614	0.721337
T05B11.4	47.2538	-0.175383	0.268651	-0.652831	0.513866	0.758006
hint-3	138.473	0.0583024	0.139764	0.417149	0.676569	0.856925
grl-10	284.158	0.69052	0.194706	3.54647	0.000390428	0.00603474
rpl-39	380.556	0.277791	0.237116	1.17154	0.241381	0.51186
rps-30	1013.66	0.339329	0.148326	2.28772	0.0221538	0.120726
C26F1.3	249.498	0.00549857	0.148047	0.0371408	0.970373	0.990856
cyp-32A1	63.3752	0.393174	0.20255	1.94111	0.0522444	0.208226
C26F1.1	44.4538	-0.0201446	0.402023	-0.050108	0.960036	0.988091
ZK742.7	7.57213	-0.457172	0.411906	-1.10989	0.267045	0.540321
ZK742.2	1360.29	0.116403	0.122587	0.949553	0.342339	0.61802
xpo-1	1733.65	0.0943042	0.188504	0.500278	0.61688	0.825213
ZK742.3	76.3796	-1.28776	0.260534	-4.94278	7.70171e-07	3.30658e-05
ZK742.4	18.4166	0.314862	0.336308	0.936231	0.349154	0.624226
lbp-4	185.059	-0.472021	0.226344	-2.08541	0.0370317	0.169006
mig-6	1160.72	-0.115266	0.249864	-0.461314	0.644573	0.84055
C37C3.7	46.2529	-0.212853	0.298288	-0.713583	0.475485	0.731083
ttr-33	461.601	0.416004	0.187006	2.22455	0.0261115	0.135299
C37C3.12	5.51119	0.208877	0.472311	0.442245	0.658312	0.847835
tag-253	137.662	-0.1102	0.17139	-0.642977	0.520239	0.76308
C37C3.9	7741.89	-0.0428342	0.107858	-0.397135	0.691268	0.863627
anr-36	20.8419	-0.51855	0.370357	-1.40013	0.161473	0.410283
C37C3.2	875.249	0.059595	0.102274	0.582702	0.560094	0.790633
C37C3.1	435.205	0.22853	0.0931451	2.45349	0.0141479	0.0888175
C37C3.17	7.80083	0.0619456	0.442443	0.140008	0.888654	0.956361
C37C3.10	16.0887	-0.276416	0.456952	-0.604913	0.545237	0.78037
nipi-4	36.5011	-0.045408	0.33538	-0.135393	0.892301	0.958461
F40A3.4	7.47478	-0.0212316	0.383079	-0.0554235	0.955801	0.986229
F40A3.3	211.167	0.109175	0.159518	0.684403	0.49372	0.744952
F40A3.2	114.81	-0.395473	0.242989	-1.62754	0.103623	0.320528
F40A3.1	38.8701	0.864343	0.289637	2.98423	0.00284292	0.0277897
F40A3.6	36.9493	-0.92707	0.261657	-3.54307	0.000395491	0.00608673
F40A3.7	10.8439	0.548972	0.393079	1.39659	0.162536	0.411552
ncx-10	6.68198	-0.0849292	0.466001	-0.182251	0.855386	0.942609
F26D11.13	5.02082	0.382726	0.475391	0.805076	0.420776	0.68798
F26D11.12	73.5915	-0.149053	0.304515	-0.489476	0.624505	0.829958
F26D11.6	113.905	-0.0754224	0.272454	-0.276826	0.781914	0.908859
che-7	7.56974	0.183947	0.469549	0.391753	0.695241	0.865417
let-413	341.376	-0.0387792	0.12527	-0.309565	0.756892	0.898692
F26D11.1	53.9853	0.320389	0.238432	1.34373	0.179035	0.434216
Y97E10AL.3	178.802	0.11454	0.206762	0.553972	0.579598	0.802578
Y97E10AL.2	3325.02	0.234196	0.118444	1.97727	0.0480108	0.197654
Y97E10AL.1	10.5952	1.38723	0.37983	3.65224	0.000259959	0.00433744
Y97E10AR.2	15.4498	-0.5881	0.422053	-1.39342	0.163491	0.413042
Y97E10AR.1	41.0943	0.151721	0.281086	0.539766	0.589359	0.808772
Y97E10AR.3	393.406	0.164304	0.133925	1.22683	0.219886	0.484664
Y97E10AR.4	584.936	0.280305	0.12458	2.25	0.0244491	0.129585
Y97E10AR.7	274.25	-0.00343827	0.157949	-0.0217683	0.982633	0.996689
rpb-9	325.427	0.229818	0.128244	1.79204	0.0731274	0.259008
Y97E10AR.6	395.887	0.309091	0.128956	2.39687	0.0165357	0.0983442
sptl-2	265.415	-0.972963	0.220731	-4.40791	1.04372e-05	0.000301483
ech-3	359.983	0.386912	0.128229	3.01734	0.00255	0.0255634
F43H9.3	852.4	-0.133694	0.120496	-1.10953	0.267204	0.540491
F43H9.4	430.674	0.194962	0.174153	1.11949	0.262931	0.535718
oma-2	4533.68	-0.0564159	0.125416	-0.44983	0.652833	0.845755
vars-1	646.012	0.13989	0.132117	1.05884	0.289674	0.566161
ZC513.5	480.07	0.148474	0.093886	1.58142	0.113781	0.335886
ZC513.14	10.2185	-0.00138316	0.45274	-0.0030551	0.997562	1
ZC513.7	280.484	-0.00732617	0.148202	-0.0494338	0.960574	0.988091
col-43	162.224	-0.50893	0.229452	-2.21802	0.0265535	0.136886
sth-1	97.5188	-0.706838	0.32291	-2.18896	0.0285997	0.143557
ZC513.2	4.83617	-0.828294	0.479819	-1.72626	0.0843	0.283709
ZC513.1	24.5306	-0.142465	0.335488	-0.424651	0.671091	0.854051
str-144	16.739	-0.302185	0.309962	-0.97491	0.329605	0.605618
catp-3	2679.8	-0.413022	0.213125	-1.93793	0.0526315	0.209199
myo-5	126.478	-0.956234	0.279284	-3.42387	0.000617356	0.00861309
D1014.5	27.2128	0.45239	0.479885	0.942705	0.345832	0.621007
spr-1	447.511	0.198849	0.110762	1.79528	0.0726091	0.258214
snap-1	563.636	0.294956	0.12993	2.27012	0.0232005	0.124793
D1014.4	231.087	0.249406	0.157004	1.58853	0.112166	0.334016
D1014.2	29.2703	-0.197733	0.262698	-0.752702	0.451629	0.713731
sul-2	8.2179	0.746958	0.432606	1.72664	0.0842314	0.283616
F20D6.5	13.2448	-1.12267	0.427065	-2.6288	0.00856855	0.0618559
srp-7	880.622	-0.0542426	0.0935957	-0.579542	0.562224	0.791987
srp-8	35.5481	0.367589	0.264292	1.39084	0.164273	0.414054
F20D6.10	8.68495	-0.0989332	0.461225	-0.214501	0.830156	0.931899
F20D6.11	122.036	-0.456578	0.160349	-2.84741	0.00440765	0.0383835
cri-2	85.3564	0.343516	0.216744	1.58489	0.112991	0.33473
K07C11.4	569.325	0.0375586	0.183586	0.204583	0.837898	0.935154
K07C11.3	17.765	-0.125186	0.308538	-0.405739	0.684935	0.860359
K07C11.7	1756.77	-0.065951	0.208532	-0.316263	0.751803	0.896007
K07C11.8	43.6522	0.170142	0.285435	0.596078	0.551123	0.784257
cogc-6	4254.91	-0.0271074	0.143306	-0.189158	0.849969	0.940673
air-1	1650.82	0.224453	0.0932216	2.40774	0.0160517	0.0963992
pax-1	5.38869	0.255128	0.47945	0.532126	0.594639	0.812145
K07C11.10	6.99334	-0.648447	0.472352	-1.3728	0.169813	0.421909
rol-3	108.343	-0.334957	0.329071	-1.01789	0.308732	0.586844
C16D9.3	8.50082	0.372602	0.411536	0.905394	0.365257	0.640169
C16D9.4	24.8493	0.584981	0.335955	1.74125	0.0816404	0.277404
C16D9.5	5.88317	0.0433976	0.473469	0.0916588	0.926969	0.973254
C16D9.6	23.6413	-0.179735	0.298275	-0.60258	0.546788	0.780954
C16D9.1	4.50921	0	0.477031	0	1	1
F21F8.5	5.772	-0.239381	0.445993	-0.536737	0.591449	0.809753
F21F8.6	12.9139	-1.40356	0.401317	-3.49739	0.000469839	0.00697108
asp-6	2880.41	0.554243	0.154409	3.58944	0.00033139	0.00531314
asp-12	113.307	0.618656	0.206688	2.99318	0.00276083	0.0271944
asp-5	1971.23	-0.350035	0.12025	-2.9109	0.00360385	0.0331193
asp-11	11.4354	0.144319	0.389303	0.370712	0.710852	0.874108
slc-17.5	14.3137	-0.356729	0.387274	-0.921128	0.356984	0.632116
W02D7.3	14.4008	-0.461003	0.34303	-1.34392	0.178976	0.434191
W02D7.4	202.473	-0.578382	0.166989	-3.4636	0.000533001	0.007698
W02D7.5	64.125	0.209332	0.202236	1.03509	0.300629	0.577503
W02D7.6	895.5	0.427165	0.099948	4.27388	1.92103e-05	0.000502491
sel-9	330.066	0.0933856	0.209057	0.4467	0.655091	0.846606
clec-218	2054.38	-0.399938	0.206222	-1.93936	0.0524578	0.208782
tmd-2	57.9761	-0.598744	0.251016	-2.38529	0.0170658	0.100514
C08D8.1	13.0171	0.0341564	0.381095	0.0896269	0.928584	0.973318
mom-2	6561.93	-0.0264191	0.103815	-0.254483	0.799122	0.917374
F38E1.9	249.146	-0.113223	0.165137	-0.685627	0.492948	0.744762
F52E1.5	10.0676	-0.907565	0.453272	-2.00225	0.0452577	0.191319
F52E1.14	4609.48	-0.145396	0.139173	-1.04472	0.296155	0.573039
hsp-17	35.1874	0.205525	0.266511	0.771168	0.440607	0.703786
gcy-7	4.89688	1.05106	0.47957	2.19168	0.0284029	0.142976
pho-6	5.78564	0.0624129	0.473525	0.131805	0.895139	0.959476
F52E1.9	22.8577	0.00186859	0.297097	0.00628951	0.994982	1
F52E1.2	21.6494	-0.084495	0.339696	-0.248737	0.803564	0.919466
vha-18	1149.1	0.245553	0.079239	3.09889	0.00194248	0.0207076
pos-1	4401.17	0.0121011	0.112766	0.107312	0.914541	0.967716
lmd-3	2961.41	-0.143311	0.131543	-1.08946	0.275949	0.549972
T23B12.11	14.5572	-0.0440689	0.389886	-0.11303	0.910007	0.966204
T23B12.6	1353.69	0.0264713	0.122946	0.215307	0.829528	0.931331
dnj-22	315.76	0.298573	0.147323	2.02666	0.0426969	0.184739
T23B12.4	3279.47	0.0267623	0.148694	0.179983	0.857166	0.943096
mrps-2	219.408	0.141126	0.143464	0.983702	0.325262	0.601246
mrpl-4	262.219	0.340929	0.123591	2.75853	0.00580628	0.0468268
phf-30	280.551	0.214185	0.145248	1.47461	0.140316	0.378672
T23B12.8	91.9573	-0.167587	0.32142	-0.521396	0.602091	0.816409
T23B12.14	6.25795	-0.711687	0.412948	-1.72343	0.0848107	0.284425
pxn-1	37.4224	-0.71234	0.332968	-2.13936	0.0324064	0.155435
F45F2.9	156.742	0.154532	0.196945	0.784643	0.432663	0.698122
F45F2.10	2322.09	0.0958175	0.123811	0.773901	0.438989	0.702711
F45F2.11	278.238	0.352137	0.158589	2.22044	0.0263892	0.136437
otpl-6	22.5817	-0.299812	0.402097	-0.74562	0.455897	0.716926
otpl-5	4.76144	-0.00307553	0.47491	-0.00647602	0.994833	1
his-8	5.97321	-0.0928643	0.456853	-0.20327	0.838924	0.936004
his-7	10.4596	0.152332	0.435328	0.349925	0.726395	0.882111
his-6	15.6069	-0.677882	0.343724	-1.97217	0.0485905	0.199228
his-5	17.9524	-0.628627	0.330358	-1.90287	0.0570581	0.221154
otpl-4	15.2494	-2.47297	0.410933	-6.01794	1.76655e-09	1.69745e-07
slc-17.8	9.73099	-0.839103	0.429654	-1.95297	0.0508226	0.204638
asns-1	7.62547	0.196645	0.454854	0.432326	0.665504	0.851703
acr-15	27.6905	-0.117151	0.345909	-0.338676	0.734854	0.886604
acr-16	23.3346	0.279664	0.316421	0.883833	0.376786	0.651704
F25G6.8	318.495	0.14732	0.131848	1.11734	0.263848	0.536497
F25G6.9	3211.81	-0.117174	0.188062	-0.623059	0.533246	0.771511
symk-1	623.018	0.0912839	0.16067	0.568144	0.569937	0.796726
F25G6.1	68.0381	-0.233364	0.266241	-0.876512	0.380752	0.654273
C10B5.1	128.955	0.160821	0.313732	0.512604	0.608228	0.820776
C10B5.3	47.8347	0.155851	0.270258	0.576674	0.564159	0.793384
tag-196	396.839	0.288277	0.120953	2.38339	0.0171541	0.100779
F41E6.15	192.324	-1.49628	0.272362	-5.49373	3.93533e-08	2.57345e-06
F41E6.5	379.551	-0.427542	0.162082	-2.63781	0.00834426	0.0606914
vps-60	163.199	0.417659	0.147082	2.83963	0.0045166	0.0391633
smk-1	1934.31	0.163075	0.146018	1.11681	0.264075	0.536629
grd-5	506.283	-0.551633	0.20637	-2.67303	0.00751702	0.0563278
F41E6.11	8.58549	0.618863	0.474679	1.30375	0.192319	0.451235
F41E6.17	10.072	-0.721486	0.396444	-1.8199	0.0687747	0.250125
F41E6.12	61.4989	-0.273759	0.29197	-0.937627	0.348436	0.623311
atg-18	1130.84	0.100981	0.106867	0.944929	0.344695	0.620697
oac-29	4.78915	-0.481744	0.480375	-1.00285	0.315933	0.593741
acd-4	5.21856	-0.501424	0.474038	-1.05777	0.290159	0.56656
asp-13	1292.79	-1.04126	0.171651	-6.06616	1.31003e-09	1.31962e-07
ZC190.4	33.8934	-0.26176	0.333767	-0.784259	0.432888	0.698254
cln-3.3	60.5202	-0.303836	0.2865	-1.06051	0.288913	0.565533
glr-5	129.601	0.179201	0.248288	0.721745	0.470451	0.728472
ZC196.5	132.99	-0.0479563	0.179892	-0.266584	0.78979	0.912776
ZC196.4	12.8503	-0.0236177	0.37303	-0.0633131	0.949517	0.98364
ZC196.3	5.86455	0.240757	0.460177	0.523183	0.600847	0.815662
ZC196.1	9.95843	-0.366441	0.350198	-1.04638	0.295385	0.571942
B0507.6	40.1492	0.102123	0.280152	0.364528	0.715464	0.876566
B0507.10	19.9556	0.399011	0.324404	1.22998	0.218705	0.483288
B0507.8	10.823	0.718827	0.4691	1.53235	0.125435	0.355065
B0507.9	6.85872	0.851796	0.444135	1.91787	0.0551269	0.21657
B0507.3	17.4966	-0.0286653	0.378479	-0.0757381	0.939627	0.978851
B0507.2	206.499	0.297992	0.186298	1.59955	0.1097	0.330596
B0507.1	58.3277	0.203555	0.329038	0.618635	0.536157	0.773783
sup-37	135.177	0.0146459	0.199547	0.0733957	0.941491	0.979492
magu-2	72.463	0.409561	0.211035	1.94073	0.0522912	0.208353
rpm-1	284.731	-0.704289	0.24717	-2.84941	0.00438004	0.0382373
F07B7.8	11.3158	0.801598	0.404295	1.9827	0.0474005	0.196286
frpr-13	31.0859	-1.1334	0.265796	-4.26416	2.00654e-05	0.000521959
frpr-12	9.92	-0.721122	0.443217	-1.62702	0.103733	0.32062
frpr-11	17.2755	-0.807404	0.351481	-2.29715	0.0216103	0.118818
mod-1	10.7079	0.478889	0.413413	1.15838	0.246709	0.518232
ttr-47	152.515	-0.53603	0.229794	-2.33265	0.0196663	0.111026
H14N18.4	31.4117	-0.270296	0.400165	-0.675461	0.499383	0.747756
unc-23	349.318	-0.110841	0.201632	-0.54972	0.582512	0.80422
T19A5.3	10.2781	-0.234013	0.474235	-0.493453	0.621693	0.828513
gck-1	2095.53	0.184358	0.186184	0.990192	0.32208	0.598997
T19A5.1	2485.37	0.0672073	0.166537	0.403559	0.686537	0.860914
nhr-44	16.7959	0.996711	0.361334	2.75842	0.00580818	0.0468268
nhr-219	10.26	0.66734	0.41171	1.6209	0.105039	0.3224
nhr-194	26.4633	0.0138928	0.3221	0.043132	0.965596	0.989416
nhr-195	10.5339	-0.0806628	0.415907	-0.193944	0.84622	0.939622
nhr-143	18.7743	-0.181705	0.374946	-0.484615	0.627949	0.831672
nhr-144	33.0858	-1.04456	0.278501	-3.75066	0.000176372	0.00318574
F59E11.7	178.985	1.05661	0.228847	4.61712	3.89109e-06	0.000127521
F59E11.5	5.87353	-0.339342	0.428381	-0.79215	0.428273	0.694006
F59E11.2	5.53314	0.468598	0.479624	0.977011	0.328564	0.604528
srx-2	3.85183	-1.83011	0.474035	-3.86071	0.00011306	0.00221802
C25E10.5	87.7226	-0.403161	0.215344	-1.87217	0.0611827	0.232251
C25E10.4	138.875	0.187049	0.266368	0.702219	0.482543	0.736658
srsx-34	211.201	-0.429519	0.295512	-1.45347	0.146092	0.387622
C25E10.8	1713.95	0.75723	0.180865	4.18671	2.83022e-05	0.000707555
swm-1	953.932	0.2514	0.138275	1.81812	0.0690455	0.250524
C25E10.10	252.688	0.205715	0.203161	1.01257	0.311263	0.589338
C25E10.13	5.39462	-0.918444	0.446014	-2.05923	0.0394725	0.175939
C25E10.12	98.0472	-0.214169	0.180963	-1.18349	0.236613	0.506008
fip-2	122.785	-0.815793	0.219781	-3.71184	0.000205755	0.00357907
T27E4.5	7.02157	0.350147	0.47969	0.729945	0.465424	0.7249
T27E4.7	28.8678	-0.197477	0.312432	-0.632064	0.527345	0.766964
T27E4.1	37.6875	0.231747	0.299582	0.773568	0.439186	0.702735
F21C10.10	90.401	0.0432225	0.20431	0.211553	0.832456	0.932813
F21C10.9	86.3927	-0.427475	0.378861	-1.12832	0.259186	0.532798
F21C10.18	22.0774	0.520144	0.39638	1.31224	0.18944	0.447391
pqn-31	217.687	0.489737	0.325989	1.50231	0.133017	0.367181
F21C10.7	148.864	-0.687375	0.287434	-2.39142	0.0167833	0.099398
F21C10.11	243.715	0.679516	0.292442	2.32359	0.0201475	0.112796
F21C10.4	68.7007	-0.111941	0.323968	-0.345532	0.729695	0.883673
F21C10.17	8.03673	-0.35343	0.434273	-0.813844	0.415734	0.684331
F21C10.3	88.7481	0.0384942	0.218596	0.176098	0.860217	0.944173
B0222.1	15.4297	-0.456562	0.421574	-1.08299	0.278811	0.553534
pitr-3	114.659	-0.38397	0.266885	-1.43871	0.150233	0.3948
tag-38	22.446	0.059916	0.296819	0.20186	0.840026	0.936581
B0222.5	57.4136	-0.303409	0.212827	-1.42561	0.153981	0.399593
col-144	49.9626	-2.07207	0.418297	-4.95359	7.28572e-07	3.15015e-05
col-145	6.3568	-0.370758	0.47967	-0.772944	0.439556	0.702822
col-10	40.6314	-0.557238	0.440712	-1.2644	0.206085	0.468224
B0222.11	6.78178	-0.570186	0.476774	-1.19592	0.231726	0.499346
gad-3	114.473	-0.126583	0.257138	-0.492275	0.622525	0.829224
spas-1	825.357	0.203241	0.115222	1.76391	0.0777475	0.269082
ptr-1	57.7763	-0.300798	0.260758	-1.15355	0.248683	0.520392
C24B5.1	16.9775	-0.9441	0.338621	-2.78808	0.00530222	0.0440034
C24B5.4	149.599	-0.423222	0.22327	-1.89556	0.0580177	0.223419
asp-2	1179.58	-0.70732	0.135831	-5.20734	1.91563e-07	1.03276e-05
inx-10	29.0399	0.111323	0.271235	0.410429	0.681491	0.858547
mdt-27	595.447	0.19112	0.10733	1.78068	0.0749643	0.262493
tag-232	847.569	0.143464	0.107192	1.33838	0.180773	0.436499
grd-6	8.95334	0.0107433	0.478386	0.0224573	0.982083	0.996689
F07C3.2	6.00935	-0.570605	0.466282	-1.22374	0.221052	0.486273
F07C3.3	7.07137	0.0544027	0.448135	0.121398	0.903376	0.962895
glo-4	356.234	0.123992	0.142991	0.867132	0.38587	0.658766
aat-2	57.366	-0.654484	0.235512	-2.77898	0.00545295	0.0448329
ptd-2	10.6631	-0.289903	0.432718	-0.669958	0.502885	0.750159
F07C3.9	5.69491	-0.365033	0.45542	-0.801532	0.422824	0.689334
nhr-36	12.4603	-0.453969	0.410491	-1.10592	0.268762	0.542059
slc-17.7	234.355	-0.501972	0.13426	-3.73881	0.000184894	0.00329334
lron-2	17.8057	-0.449397	0.437412	-1.0274	0.304232	0.581893
F44A2.5	78.8579	-0.421336	0.242028	-1.74086	0.0817081	0.277568
F44A2.3	827.294	0.0229582	0.228262	0.100578	0.919885	0.969945
F44A2.7	7.14217	-0.479228	0.379184	-1.26384	0.206287	0.468383
tag-153	2567.82	0.115951	0.131243	0.883477	0.376978	0.651704
acl-14	1046.35	-0.0498041	0.108294	-0.459897	0.64559	0.841
K07B1.4	208.34	-0.28112	0.11941	-2.35423	0.0185609	0.106531
ucp-4	217.13	-0.0741781	0.165093	-0.449311	0.653207	0.845952
coq-6	360.637	0.439839	0.110238	3.98989	6.61044e-05	0.0014299
K07B1.8	104.809	-0.182196	0.304708	-0.597937	0.549882	0.783744
tos-1	501.509	-0.2581	0.169067	-1.52661	0.126857	0.357228
K07B1.7	1275.33	0.0568811	0.103191	0.551222	0.581482	0.803601
try-5	14.2897	0.39338	0.370741	1.06106	0.288661	0.565265
ttr-40	11.6945	-0.0470127	0.392321	-0.119832	0.904616	0.963047
ttr-49	400.855	-0.502397	0.216063	-2.32523	0.0200598	0.112438
gpa-3	6.89146	-0.849187	0.458083	-1.85379	0.0637698	0.238675
E02C12.6	17.987	-0.256566	0.399374	-0.64242	0.5206	0.763205
E02C12.8	53.9995	-0.773926	0.234072	-3.30636	0.000945163	0.0118882
E02C12.10	9.48409	-0.132063	0.476424	-0.277195	0.78163	0.908859
E02C12.12	5.62051	-0.418379	0.452239	-0.925129	0.354899	0.629466
hum-2	2422.54	0.134304	0.127865	1.05036	0.293555	0.570195
trpp-4	163.89	0.106327	0.155571	0.68346	0.494316	0.745406
F36D4.5	861.922	0.322803	0.127943	2.52301	0.0116354	0.0776352
H24G06.1	240.589	-0.315868	0.167038	-1.891	0.0586248	0.22502
flp-6	107.718	0.0674073	0.247859	0.271959	0.785654	0.910744
nas-3	831.929	-1.23885	0.232876	-5.31979	1.03888e-07	6.03878e-06
K06A4.10	10.0794	-0.148437	0.418167	-0.354971	0.722611	0.880553
K06A4.7	183.535	-0.341951	0.190677	-1.79336	0.0729161	0.258844
K06A4.15	6.96783	0.0312164	0.419813	0.0743579	0.940726	0.979188
gsnl-1	247.414	-0.259952	0.230403	-1.12825	0.259213	0.532798
haao-1	32.9167	-0.522697	0.35518	-1.47164	0.141119	0.380039
acs-14	470.402	-0.0349258	0.128228	-0.272372	0.785336	0.91067
F11A3.2	137.256	0.246256	0.16408	1.50083	0.1334	0.367662
C50F4.8	363.251	-1.10813	0.217987	-5.08347	3.70594e-07	1.80505e-05
C50F4.9	6.5549	-0.238795	0.439144	-0.543773	0.586597	0.807116
C50F4.1	1899.54	0.333199	0.156123	2.13421	0.0328258	0.156326
C50F4.10	3.35745	-0.093506	0.464739	-0.201201	0.840541	0.936624
pfk-1.2	4.0965	0.71456	0.463119	1.54293	0.122848	0.350621
C50F4.4	121.479	0.646199	0.191297	3.37799	0.000730185	0.00979474
C50F4.12	145.113	-0.185996	0.144099	-1.29076	0.196789	0.456727
C50F4.16	746.555	-0.101061	0.0996757	-1.0139	0.31063	0.588703
mdf-1	1049.36	0.0868695	0.0934652	0.929431	0.352666	0.627348
his-35	157.666	-0.118791	0.175058	-0.678579	0.497404	0.746873
his-41	569.209	0.19651	0.175146	1.12198	0.261871	0.534836
C50F4.6	728.236	0.117347	0.185831	0.631471	0.527732	0.76732
his-37	1689.76	0.109482	0.160371	0.682677	0.494811	0.745627
nstp-10	954.397	-0.0413109	0.0867312	-0.476309	0.633854	0.834561
ehbp-1	1356.25	0.105745	0.117578	0.899359	0.368462	0.6438
F25B3.4	18.9776	0.141505	0.348311	0.40626	0.684552	0.860257
F25B3.5	21.3787	-0.0232747	0.298374	-0.0780051	0.937824	0.977737
F25B3.2	6.77186	0.284778	0.46948	0.606582	0.544129	0.779928
rtfo-1	1234.07	0.261938	0.108148	2.42203	0.0154342	0.0942833
K09G1.1	456.289	-0.753897	0.150381	-5.01326	5.3515e-07	2.43839e-05
dop-2	15.9461	-0.723385	0.358817	-2.01603	0.0437971	0.187692
pqn-63	8.53298	0	0.48006	0	1	1
T06E4.10	4.25957	0	0.473411	0	1	1
T06E4.9	4.21661	-0.193553	0.4778	-0.405093	0.685409	0.860433
T06E4.14	12.6497	0	0.477348	0	1	1
col-146	5.83951	-0.113756	0.478958	-0.237506	0.812264	0.92299
col-147	45.8321	-0.408497	0.47989	-0.85123	0.394641	0.665828
atl-1	1770.88	-0.138354	0.187794	-0.736729	0.461287	0.72132
hcp-2	3192.82	-0.0638745	0.105745	-0.604046	0.545813	0.780799
cyp-29A4	315.768	0.00689303	0.253847	0.0271542	0.978337	0.994889
pitr-4	7.33635	0.577487	0.478971	1.20568	0.22794	0.495636
ZK287.1	22.269	-0.713304	0.393651	-1.81202	0.0699828	0.253074
sulp-8	129.918	-0.0428237	0.240901	-0.177765	0.858907	0.943689
ZK287.3	9.79232	-1.21133	0.422288	-2.86849	0.00412436	0.0366163
ZK287.9	69.6969	-0.207644	0.299411	-0.693509	0.48799	0.740222
ZK287.4	127.558	-0.117942	0.242198	-0.486965	0.626283	0.830526
rbx-1	440.518	0.351457	0.154258	2.27837	0.0227046	0.123097
ztf-9	63.5033	0.277379	0.237414	1.16834	0.242671	0.513364
ZK287.7	184.172	0.254224	0.155058	1.63954	0.101101	0.31531
her-1	124.631	0.758777	0.299228	2.53579	0.0112196	0.0756811
xbx-6	122.694	0.293271	0.151335	1.93789	0.0526366	0.209199
tag-120	260.724	-0.160608	0.19662	-0.816845	0.414017	0.683336
F40F9.10	10.5042	1.14169	0.420906	2.71246	0.00667863	0.0516059
F40F9.5	151.829	-0.504018	0.195363	-2.5799	0.00988276	0.0690718
aagr-3	2146.23	0.150311	0.134274	1.11943	0.262956	0.535718
drap-1	762.919	-0.0262276	0.105068	-0.249624	0.802878	0.919165
aqp-4	191.708	-0.605201	0.201769	-2.99948	0.0027044	0.0267317
sta-2	103.123	-0.661444	0.282369	-2.34248	0.0191559	0.108972
F58E6.13	11.8242	-0.25979	0.466484	-0.556912	0.577588	0.801553
unc-42	28.1407	0.31485	0.448392	0.702176	0.48257	0.736658
F46B6.12	282.992	0.1195	0.137413	0.869639	0.384498	0.657829
smg-4	590.19	0.0966725	0.101234	0.954937	0.339609	0.614919
F46B6.4	256.674	0.0422356	0.12999	0.324914	0.745246	0.892367
F46B6.5	1591.04	0.0651143	0.118104	0.551331	0.581407	0.803601
F46B6.6	592.23	0.176677	0.0888941	1.9875	0.0468676	0.195224
ztf-7	3756.83	0.376392	0.135364	2.78059	0.00542608	0.0447149
lipl-2	1377.61	-0.643265	0.207047	-3.10686	0.00189088	0.0203108
lsy-12	2898.2	0.340989	0.142806	2.38778	0.0169505	0.10022
sdz-31	42.1015	-1.0136	0.354399	-2.86004	0.00423582	0.0374177
T11A5.6	28.5887	0.473541	0.375493	1.26112	0.207266	0.469763
fshr-1	339.787	-0.526847	0.243834	-2.16068	0.0307204	0.149836
mec-9	22.6294	-0.392089	0.387246	-1.01251	0.311296	0.589338
T07C12.12	1091.37	0.0918583	0.128677	0.713868	0.475309	0.731083
suds-3	209.08	0.192615	0.151226	1.27369	0.202775	0.464213
T07C12.15	25.6921	-0.540039	0.311743	-1.73232	0.0832167	0.28107
ttr-46	404.571	0.11149	0.167205	0.666787	0.504908	0.751351
mam-5	8.9753	0.245322	0.478197	0.513014	0.607942	0.82064
anmt-3	36.2131	-0.237469	0.260233	-0.912526	0.361492	0.636429
madf-4	7.3197	-0.170651	0.430688	-0.396229	0.691936	0.864003
unc-41	88.2673	0.839364	0.27028	3.10553	0.00189938	0.0203402
ruvb-1	4404.89	0.1792	0.114585	1.5639	0.11784	0.342065
tofu-1	5068.43	0.0256844	0.0954855	0.268988	0.787939	0.911626
C27H6.9	272.652	0.0949754	0.138221	0.687129	0.492001	0.744299
rmd-2	2605.89	0.0773861	0.0876192	0.883209	0.377123	0.651725
C27H6.8	847.259	0.149911	0.0921365	1.62706	0.103725	0.32062
rde-1	866.489	0.214304	0.0968729	2.21222	0.0269516	0.138082
trpp-6	767.731	0.243675	0.184383	1.32157	0.186313	0.443864
uda-1	1140.1	0.129458	0.10024	1.29148	0.196538	0.456403
lea-1	8393.64	0.0985977	0.176065	0.560007	0.575475	0.800609
acl-2	288.701	-0.104009	0.183308	-0.567399	0.570443	0.797142
F57A8.1	63.6906	-0.422783	0.21546	-1.96223	0.0497356	0.202157
F57A8.10	9.25369	-0.761472	0.410467	-1.85514	0.0635768	0.238392
yif-1	371.145	0.0175836	0.135376	0.129887	0.896656	0.959781
fipr-13	40.8726	-0.511973	0.315247	-1.62404	0.104368	0.321737
nhr-205	28.6978	-0.171171	0.361657	-0.473295	0.636003	0.83545
nhr-12	87.3322	-0.43151	0.219708	-1.96402	0.0495279	0.20155
R04B5.6	19.4173	-1.14507	0.358165	-3.19705	0.00138841	0.0162077
R04B5.5	41.1754	-0.688306	0.283598	-2.42705	0.0152222	0.093322
ugt-47	216.449	-1.09571	0.237098	-4.62135	3.81257e-06	0.00012553
ugt-17	424.846	-0.725952	0.198793	-3.65179	0.000260414	0.00433768
C08B6.2	19.6667	-0.828171	0.298218	-2.77707	0.00548521	0.0449934
C08B6.11	177.586	-0.172377	0.207834	-0.8294	0.406878	0.676624
C08B6.3	36.6928	0.156154	0.280182	0.55733	0.577302	0.801553
C08B6.4	35.1355	-0.656299	0.423356	-1.55023	0.121086	0.347137
C08B6.10	84.527	-0.31337	0.193106	-1.62278	0.104635	0.322104
aos-1	680.3	0.243543	0.0972388	2.50459	0.0122594	0.0801313
wdr-20	1877.07	0.0942662	0.118469	0.795706	0.426203	0.692605
C08B6.8	210.453	0.196822	0.186124	1.05748	0.290292	0.566612
C51E3.9	157.976	-0.75077	0.190902	-3.93274	8.39829e-05	0.00173938
srsx-27	15.7948	0.410597	0.382686	1.07293	0.283301	0.557873
C51E3.10	106.988	-0.538917	0.30326	-1.77708	0.0755555	0.263837
C51E3.6	40.1262	-0.50968	0.253544	-2.01023	0.0444072	0.189331
egl-3	143.7	-0.422061	0.199604	-2.11449	0.0344731	0.16145
cul-5	763.965	0.332761	0.111143	2.99399	0.0027535	0.0271601
ZK856.5	75.9849	-0.597825	0.202481	-2.9525	0.00315214	0.0299376
ZK856.7	28.4878	-0.0168621	0.316486	-0.0532791	0.95751	0.987213
ZK856.8	349.792	0.290652	0.177214	1.64012	0.10098	0.31531
ZK856.11	188.296	0.370719	0.145128	2.55442	0.0106364	0.0730345
ZK856.16	58.9612	0.36578	0.244988	1.49305	0.135424	0.370759
rpc-25	256.709	0.167508	0.136011	1.23158	0.218107	0.482652
tftc-3	1653.3	0.0947628	0.123838	0.765214	0.444144	0.706956
zhit-3	361.518	0.29711	0.134798	2.20412	0.0275161	0.139908
hpo-40	948.168	0.271875	0.124752	2.17932	0.0293081	0.145692
ZK856.14	12.3529	-0.772154	0.363292	-2.12543	0.0335504	0.158601
fipr-5	67.8476	-0.83691	0.370254	-2.26037	0.0237984	0.127042
fipr-9	38.0665	-0.614653	0.359949	-1.70761	0.0877082	0.290159
daf-36	229.839	-0.611032	0.211055	-2.89513	0.00379005	0.0343827
fipr-4	4.4906	-0.0980646	0.474617	-0.206618	0.836308	0.934227
fipr-6	3.81458	-0.253929	0.477744	-0.531517	0.595061	0.812168
C12D8.1	10913.6	0.421152	0.157076	2.6812	0.00733587	0.0554894
akt-1	1693.8	0.31198	0.109384	2.85215	0.00434243	0.0380356
rop-1	851.588	0.285987	0.11695	2.44538	0.0144698	0.0900378
nhr-232	142.74	-0.0258788	0.19253	-0.134414	0.893075	0.958563
ric-4	27.9283	-0.0149195	0.302099	-0.049386	0.960612	0.988091
lys-1	1491.94	-0.43533	0.126587	-3.43897	0.000583939	0.00824814
lys-2	4931.03	-1.14934	0.176975	-6.49436	8.33849e-11	1.08056e-08
lys-3	106.795	-0.460636	0.379608	-1.21345	0.224957	0.491535
B0024.3	7.0738	-0.194347	0.448808	-0.433028	0.664994	0.851603
col-149	5.34982	-0.872679	0.479551	-1.81978	0.0687921	0.250125
col-150	89.2235	-1.84157	0.29061	-6.3369	2.34436e-10	2.7367e-08
B0024.4	1717.45	0.450079	0.462346	0.973469	0.33032	0.606028
che-12	42.1466	-1.1029	0.333803	-3.30404	0.000953038	0.0119447
trx-2	77.4847	-0.0773144	0.231187	-0.334423	0.73806	0.887716
B0024.10	480.342	0.216164	0.113368	1.90675	0.0565534	0.21972
B0024.11	653.106	0.380113	0.128952	2.9477	0.00320145	0.0302883
gna-1	26.1444	-0.0134674	0.287539	-0.0468368	0.962643	0.988753
B0024.13	340.99	0.134376	0.120929	1.1112	0.266482	0.539573
crm-1	226.764	0.177994	0.157068	1.13323	0.257119	0.530523
arx-2	1095.8	0.341262	0.100554	3.39383	0.000689216	0.00940597
K07C5.2	191.896	0.166479	0.150492	1.10623	0.268628	0.541917
K07C5.13	14.2867	-0.401812	0.418703	-0.959659	0.337227	0.612489
K07C5.3	484.307	0.100093	0.103557	0.966548	0.33377	0.609503
K07C5.4	1902.09	0.318844	0.121411	2.62616	0.00863553	0.0622017
K07C5.6	1613.74	0.258295	0.138057	1.87093	0.0613548	0.232467
ceeh-2	299.774	-0.188528	0.167574	-1.12505	0.260569	0.533953
ttll-15	25.5263	-0.384329	0.277303	-1.38596	0.16576	0.416243
cash-1	650.158	0.160535	0.139027	1.1547	0.248213	0.519777
ugt-49	52.9161	-0.678316	0.26306	-2.57856	0.00992137	0.0692047
AC3.5	792.756	-0.794251	0.207807	-3.82206	0.000132344	0.00252275
ugt-1	429.667	-0.0277248	0.250915	-0.110495	0.912017	0.966853
ugt-2	255.449	-0.155422	0.247839	-0.627111	0.530587	0.769538
F15H10.8	13.9285	0.141204	0.468692	0.301271	0.763208	0.901451
F15H10.7	6.20897	-0.1225	0.480413	-0.254988	0.798732	0.917229
col-12	14.0134	-0.0333147	0.366795	-0.0908265	0.92763	0.973267
apc-10	2534.56	0.126894	0.123658	1.02617	0.304811	0.582527
Y32F6A.4	108.585	-0.36191	0.184692	-1.95953	0.050051	0.202745
set-22	884.928	0.0566961	0.112972	0.50186	0.615766	0.824661
pap-1	2058.01	0.0541777	0.121024	0.44766	0.654398	0.8463
Y32F6A.5	720.427	-0.529224	0.141319	-3.7449	0.000180467	0.00324312
Y32F6A.6	94.8839	0.200803	0.2361	0.8505	0.395047	0.666353
F22E12.1	79.296	0.265462	0.281337	0.943574	0.345387	0.620845
F22E12.3	21.2901	-0.374789	0.317657	-1.17986	0.238058	0.508094
chw-1	10.9588	-0.147266	0.423168	-0.348009	0.727834	0.882762
egl-9	236.454	-0.587103	0.140058	-4.19185	2.76693e-05	0.000695425
crp-1	138.179	-0.399279	0.22144	-1.8031	0.071372	0.255806
Y32F6B.1	153.108	-0.0608567	0.220232	-0.27633	0.782294	0.908859
ugt-33	45.4314	-1.51158	0.291996	-5.17671	2.25832e-07	1.19025e-05
C35A5.3	170.443	-1.29858	0.26216	-4.9534	7.29274e-07	3.15015e-05
C35A5.11	78.4361	0.17117	0.457643	0.374026	0.708385	0.872509
C35A5.10	31.7225	-0.354223	0.421147	-0.84109	0.400298	0.671436
C35A5.5	6.36555	0.219626	0.480002	0.457552	0.647274	0.841464
C35A5.6	280.82	-0.729266	0.246562	-2.95775	0.00309898	0.0295564
dmsr-8	10.1331	0.442613	0.40452	1.09417	0.273881	0.548034
C35A5.8	1928.32	0.0876157	0.120738	0.725668	0.468042	0.726654
hda-11	57.5879	0.440568	0.202795	2.17248	0.0298193	0.147412
ppm-1	2402.49	0.119208	0.0788619	1.51161	0.130634	0.363373
degt-1	14.32	0.369323	0.434349	0.850291	0.395163	0.666389
F25D1.5	170.105	-1.69695	0.23202	-7.31381	2.59676e-13	7.05371e-11
best-14	157.253	-0.709296	0.206197	-3.4399	0.000581935	0.00822806
cat-4	141.416	-0.519607	0.153043	-3.39518	0.000685841	0.00937803
vps-54	911.528	0.070424	0.111772	0.630067	0.528651	0.767756
del-6	294.915	-0.713043	0.12649	-5.63713	1.72908e-08	1.25893e-06
mics-1	587.309	-0.0604645	0.0880198	-0.686942	0.492119	0.74431
T21C9.4	6021.86	-0.0646068	0.159602	-0.4048	0.685625	0.86061
lpd-9	182.563	0.269393	0.18363	1.46704	0.142365	0.382084
T21C9.6	148.795	-0.765339	0.201578	-3.79674	0.000146612	0.00272486
srg-32	22.788	0.539052	0.352495	1.52925	0.126203	0.355835
ttr-23	230.207	-0.696833	0.193962	-3.59262	0.000327367	0.00525462
T21C9.13	20828	-0.178486	0.108243	-1.64893	0.0991614	0.311741
scpl-4	680.093	0.0115509	0.128938	0.0895847	0.928617	0.973318
H27A22.1	549.502	-0.00302367	0.132907	-0.0227502	0.98185	0.996667
H09F14.1	5.10056	0.251406	0.478494	0.52541	0.599298	0.814655
C32C4.1	11.2902	-0.393625	0.419694	-0.937886	0.348303	0.623151
C32C4.3	3.98257	-0.0842065	0.479642	-0.175561	0.860639	0.944416
aqp-6	12.3225	-1.0762	0.418385	-2.57229	0.0101029	0.0702284
ugt-35	4.97679	2.4638	0.460866	5.34602	8.99082e-08	5.35845e-06
ugt-34	23.5303	0.826998	0.400237	2.06627	0.038803	0.174108
tut-2	2004.12	0.262396	0.121987	2.15101	0.0314751	0.152099
sqv-4	1626.69	0.460558	0.0919725	5.00756	5.51243e-07	2.50364e-05
twk-12	16.6389	-0.40002	0.358911	-1.11454	0.265049	0.537827
ceh-22	19.0635	-0.240475	0.430166	-0.559029	0.576142	0.800933
gsp-1	1092.08	0.323137	0.114197	2.82964	0.00466001	0.040023
pph-1	71.0624	-0.0408229	0.223419	-0.182719	0.855019	0.942569
T28B11.1	1436.83	0.489957	0.19521	2.5099	0.0120765	0.0793395
mre-11	1350.27	0.23941	0.123895	1.93236	0.0533151	0.211123
wdr-5.3	874.955	0.311798	0.146982	2.12134	0.0338932	0.159605
F28H7.4	164.592	-0.334897	0.214041	-1.56464	0.117667	0.341844
F28H7.2	12.3154	-0.419269	0.42402	-0.988796	0.322763	0.599378
F28H7.3	976.24	-0.670591	0.201316	-3.33103	0.000865238	0.0111033
F28H7.7	6.46496	-0.539869	0.463974	-1.16358	0.244596	0.516044
irld-6	26.5498	0.463962	0.392321	1.18261	0.236965	0.506528
F28H7.8	42.1573	0.300729	0.234865	1.28044	0.200392	0.461525
D1054.1	506.426	0.116387	0.167626	0.694326	0.487478	0.740222
pas-2	932.485	-0.0314207	0.167986	-0.187044	0.851626	0.941453
D1054.3	740.592	-0.126835	0.110003	-1.15302	0.248904	0.520639
D1054.5	32.3604	-0.675335	0.276641	-2.4412	0.0146387	0.0908089
D1054.8	387.472	-0.508636	0.23871	-2.13077	0.033108	0.156965
D1054.9	48.1588	-0.502157	0.427262	-1.17529	0.239878	0.51013
D1054.10	14535	-0.147135	0.215345	-0.683254	0.494447	0.745523
D1054.11	14398.4	-0.22277	0.230234	-0.967581	0.333253	0.609015
srh-163	7.84153	-1.33017	0.466472	-2.85155	0.00435071	0.0380755
D1054.18	18.4073	-0.992354	0.448011	-2.21502	0.0267587	0.137542
secs-1	298.073	-0.0346337	0.113892	-0.304094	0.761056	0.90004
prp-38	724.127	0.0613272	0.107737	0.56923	0.5692	0.796113
plrg-1	1263.48	0.176127	0.0825031	2.13479	0.0327783	0.156259
C29A12.2	12.4396	1.01314	0.389896	2.59848	0.00936381	0.0662255
C29A12.1	1139.95	0.332868	0.118075	2.81913	0.00481537	0.0410979
lig-1	1476.1	0.405832	0.119802	3.38752	0.000705264	0.00955115
nrx-1	113.096	0.215671	0.248308	0.868564	0.385085	0.658276
C29A12.6	6.64192	0.00148392	0.478986	0.00309804	0.997528	1
saeg-1	477.443	-0.656968	0.173294	-3.79106	0.000150003	0.00277693
F32D8.1	8.56277	-1.13033	0.451429	-2.50389	0.0122838	0.0801764
F32D8.3	4.11518	-0.111737	0.480428	-0.232578	0.816089	0.925364
F32D8.11	23.7066	-0.875023	0.317042	-2.75996	0.00578091	0.0466869
F32D8.12	378.469	-1.38618	0.229713	-6.03439	1.59568e-09	1.55441e-07
F32D8.4	197.343	0.028642	0.144447	0.198287	0.842821	0.937897
F32D8.14	2671.27	-0.0131607	0.109307	-0.120402	0.904165	0.963001
F32D8.5	1897.57	-0.00578821	0.11106	-0.0521177	0.958435	0.987519
emo-1	340.654	0.224024	0.1601	1.39928	0.161729	0.41072
F32D8.7	34.4918	0.0311753	0.426071	0.0731692	0.941671	0.979607
spp-16	386.055	-0.209407	0.196884	-1.06361	0.287507	0.563877
F32D8.10	8.3073	-1.24612	0.425741	-2.92695	0.00342304	0.0318811
nas-31	58.307	-0.387943	0.303822	-1.27688	0.201645	0.463149
F58B4.6	13.2624	-0.125114	0.371591	-0.336699	0.736344	0.886991
F58B4.3	14.9469	0.307618	0.330303	0.931321	0.351688	0.626351
F58B4.5	463.508	-0.823588	0.200248	-4.11283	3.90832e-05	0.000927815
F17C11.12	446.756	-0.192238	0.211475	-0.909033	0.363333	0.638477
F17C11.11	1389.58	0.228179	0.150984	1.51128	0.130718	0.363378
F17C11.1	17.6671	-0.128571	0.325022	-0.395577	0.692417	0.864184
zip-9	18.5429	-0.485713	0.31844	-1.52529	0.127187	0.357658
F17C11.2	16.3627	-0.436173	0.30348	-1.43724	0.150651	0.395382
col-153	59.2842	-1.02116	0.27293	-3.74147	0.000182947	0.00327519
F17C11.4	257.451	0.158748	0.152015	1.0443	0.296348	0.573099
clec-221	8.61579	-0.000667119	0.410232	-0.0016262	0.998702	1
F17C11.6	86.6879	-0.387045	0.225969	-1.71282	0.0867451	0.288503
F17C11.13	8.26109	0.130838	0.423614	0.308862	0.757427	0.898971
F17C11.7	1133.6	-0.0272072	0.0956106	-0.284562	0.77598	0.906836
vps-36	449.423	-0.0156066	0.111139	-0.140424	0.888325	0.956152
F17C11.10	3330.38	0.08563	0.114185	0.749924	0.4533	0.714765
eef-1G	112140	0.0718744	0.115509	0.622239	0.533785	0.771642
F17C11.22	13.5027	-0.253953	0.323485	-0.785055	0.432422	0.697892
fig-1	41.6658	-0.940737	0.338747	-2.77711	0.00548453	0.0449934
frpr-9	8.5145	0.0781576	0.472009	0.165585	0.868484	0.947138
F53B7.3	235.589	0.302043	0.172246	1.75356	0.0795063	0.272775
C13G3.1	316.184	-0.150166	0.225349	-0.66637	0.505174	0.75151
hot-6	30.8466	-0.564848	0.395455	-1.42835	0.153192	0.398974
pptr-2	2491.49	0.0460901	0.123125	0.374335	0.708155	0.872302
pak-2	876.39	-0.0217705	0.125444	-0.173547	0.862221	0.944715
C45B11.9	4.83035	0.0757657	0.471785	0.160594	0.872413	0.948714
C45B11.8	5.55	-0.0908677	0.461194	-0.197027	0.843806	0.93827
C45B11.2	42.1544	0.20128	0.22675	0.887674	0.374716	0.649369
C45B11.6	25.044	0.563099	0.413178	1.36285	0.17293	0.425572
dhs-18	676.056	-0.477949	0.145745	-3.27934	0.00104051	0.012769
C45B11.7	81.387	-0.95217	0.222839	-4.2729	1.92948e-05	0.000503768
T04C12.7	12.0081	-0.16836	0.402397	-0.418393	0.67566	0.856375
T04C12.1	4.14426	-0.0935659	0.477469	-0.195962	0.84464	0.938778
T04C12.11	37.5072	-0.485202	0.271034	-1.79019	0.0734241	0.259474
T04C12.3	14.6387	-0.844008	0.355078	-2.37696	0.0174558	0.102012
T04C12.8	41.2397	-0.302581	0.280085	-1.08032	0.280001	0.554298
act-3	1049.12	0.0229981	0.125853	0.182739	0.855003	0.942569
act-2	4349.64	-0.0189455	0.128107	-0.147888	0.882431	0.953733
act-1	809.008	-0.0950651	0.13289	-0.715366	0.474383	0.730836
Y42A5A.1	23.0866	-0.0868679	0.33102	-0.262425	0.792994	0.914296
lact-8	122.817	-0.931055	0.227101	-4.09974	4.13618e-05	0.000970492
Y42A5A.3	6.33916	0.286855	0.451255	0.635683	0.524983	0.765815
cdkl-1	5.87375	-0.468919	0.477802	-0.98141	0.326391	0.602098
Y42A5A.5	34.7871	0.156052	0.278428	0.560474	0.575156	0.800323
erfa-3	1280.24	0.115789	0.0988113	1.17182	0.24127	0.511779
math-33	2920.71	0.193795	0.142557	1.35943	0.174011	0.426628
H19N07.3	151.629	0.0504397	0.145214	0.347349	0.72833	0.883212
mboa-2	891.478	-0.0727395	0.0833903	-0.872278	0.383057	0.656441
atp-5	1265.05	0.125216	0.129835	0.96443	0.334831	0.610492
C06H2.6	763.562	0.178569	0.0890282	2.00576	0.044882	0.190575
C06H2.2	200.346	0.20632	0.164286	1.25586	0.209167	0.472566
jmjd-5	312.08	0.244875	0.12568	1.94841	0.0513664	0.205946
glb-3	7.91523	-0.65905	0.44293	-1.48793	0.136769	0.372514
folt-1	121.194	-1.55066	0.261655	-5.92634	3.09765e-09	2.80476e-07
C06H2.7	1756.68	-0.715647	0.121564	-5.887	3.9326e-09	3.47175e-07
nlp-33	293.199	-1.6377	0.277107	-5.90999	3.4213e-09	3.03936e-07
T19C4.1	16.7822	0.0583884	0.405238	0.144084	0.885434	0.954952
T19C4.5	9.31192	0.0942467	0.41041	0.22964	0.818371	0.926241
gpa-1	79.9727	-1.32282	0.19416	-6.81303	9.55626e-12	1.56956e-09
cnc-10	23.0867	0.955877	0.307512	3.10842	0.00188091	0.0202499
K10D6.2	57.8749	-0.285009	0.287748	-0.990481	0.321939	0.598997
K10D6.4	45.7262	0.144201	0.298109	0.483721	0.628584	0.831906
cyp-29A2	1717.55	-0.992208	0.217469	-4.56253	5.05409e-06	0.000160786
T19B10.2	284.877	1.37964	0.173033	7.97327	1.54535e-15	8.39541e-13
T19B10.3	179.805	-0.318954	0.129409	-2.46469	0.0137132	0.0869774
pqn-70	528.798	0.254276	0.143828	1.76791	0.0770756	0.267426
T19B10.5	75.2897	0.584407	0.236602	2.47	0.0135112	0.0861326
dvc-1	5831.37	0.0686191	0.117776	0.582623	0.560147	0.790633
ima-1	1225.16	0.0677685	0.123671	0.547972	0.583711	0.804946
T19B10.8	2050.43	-0.0536548	0.150166	-0.357303	0.720865	0.879668
mxl-1	282.585	0.151921	0.13452	1.12935	0.258749	0.532458
mam-4	16.3821	-0.216102	0.356361	-0.606413	0.544241	0.779971
F07B10.4	5.35439	-0.0556641	0.480396	-0.115871	0.907754	0.964861
cln-3.1	84.1241	-0.81907	0.278833	-2.9375	0.00330873	0.0311538
clec-222	698.791	-0.586644	0.272059	-2.15631	0.0310595	0.150813
clec-223	266.253	-0.799475	0.231955	-3.44668	0.000567514	0.00808078
gly-20	909.949	0.376271	0.130685	2.87923	0.00398647	0.035781
C03E10.3	27.7286	0.479667	0.319532	1.50116	0.133315	0.367645
snf-11	24.4437	0.484827	0.428732	1.13084	0.258123	0.53158
T03F7.7	247.099	-0.626544	0.210824	-2.97189	0.00295977	0.0286544
cutl-18	43.4939	-1.02623	0.327607	-3.1325	0.00173323	0.0190077
F47G9.4	110.342	-0.230685	0.252978	-0.91188	0.361832	0.63679
F47G9.1	398.705	0.0508114	0.150053	0.338624	0.734893	0.886604
T02E9.5	64.5558	0.179172	0.328728	0.545047	0.585721	0.806445
grl-7	13.0036	-0.0097283	0.47499	-0.0204811	0.98366	0.997167
dop-5	7.65814	-1.49252	0.45584	-3.27422	0.00105953	0.0129462
cnb-1	93.8371	-0.327457	0.199093	-1.64475	0.100022	0.313401
F55C10.5	17.8973	0.113004	0.365095	0.309519	0.756926	0.898692
col-154	19.1408	-0.581444	0.434445	-1.33836	0.180779	0.436499
col-155	156.172	-1.56155	0.2891	-5.40143	6.61109e-08	4.11248e-06
K03B8.6	20.017	-0.173955	0.354688	-0.490446	0.623818	0.829942
K03B8.8	65.5325	0.184913	0.235516	0.785138	0.432373	0.697892
deg-3	7.86098	-0.14536	0.455472	-0.31914	0.74962	0.894894
des-2	8.19895	-0.970051	0.430626	-2.25265	0.024281	0.128863
dmsr-1	13.2876	-0.809002	0.397502	-2.03522	0.0418292	0.182583
F57B7.2	15.0783	0.330849	0.373273	0.886346	0.375431	0.650141
mig-17	148.472	-0.140299	0.247956	-0.565823	0.571514	0.797864
tag-140	52.0942	0.180787	0.259728	0.696063	0.48639	0.739532
aat-6	33.9397	-0.554958	0.251187	-2.20934	0.0271511	0.13867
nas-20	752.347	0.171746	0.189188	0.907805	0.363981	0.639218
nas-21	65.4028	-0.253098	0.284464	-0.889736	0.373607	0.648263
nas-22	61.6529	-0.929047	0.30886	-3.00799	0.00262985	0.0262335
col-157	9.10776	-1.14112	0.452919	-2.51948	0.0117529	0.0780656
T11F9.10	66.8459	-1.21015	0.233891	-5.17402	2.2911e-07	1.20231e-05
dhs-19	755.687	-0.563364	0.209957	-2.68323	0.00729145	0.0552531
T11F9.12	213.26	0.554868	0.239316	2.31856	0.0204191	0.11391
C55A6.12	54.7474	0.0356208	0.222392	0.160171	0.872746	0.948982
C55A6.1	799.899	0.345246	0.108559	3.18025	0.0014715	0.0168747
C55A6.10	242.958	-0.0440703	0.169992	-0.25925	0.795443	0.915085
ttll-5	1466.72	0.224718	0.110772	2.02865	0.0424942	0.18412
C55A6.3	13.7553	1.10544	0.358913	3.07998	0.00207015	0.0216666
C55A6.6	19.9519	-0.692322	0.297277	-2.32888	0.0198655	0.111882
sdz-8	7.2225	-1.21749	0.410641	-2.96486	0.00302818	0.0290974
C55A6.4	144.178	-0.903079	0.236092	-3.82512	0.000130706	0.00249747
C55A6.7	105.518	-0.941837	0.237902	-3.95892	7.52881e-05	0.00158251
C55A6.11	24.2764	-0.312786	0.295913	-1.05702	0.290501	0.566612
pafo-1	7807.73	0.110701	0.112901	0.98052	0.326829	0.602593
ccch-1	475.514	-0.573944	0.279332	-2.05471	0.0399075	0.177318
F38B7.2	126.585	-0.147281	0.232917	-0.632331	0.527171	0.766884
F38B7.3	893.163	-0.106063	0.138879	-0.763712	0.445039	0.707663
duo-1	585.248	0.212153	0.110642	1.91748	0.0551769	0.216572
pms-2	2722.23	0.0575343	0.148581	0.387226	0.698589	0.867403
nhr-101	207.425	-0.593018	0.187438	-3.1638	0.00155724	0.0176109
nhr-68	378.76	-0.853928	0.189387	-4.5089	6.51652e-06	0.000199666
F35B12.9	171.001	-0.786482	0.255825	-3.0743	0.00210999	0.0219629
dhs-20	94.0286	-0.801272	0.196283	-4.08223	4.46056e-05	0.00103969
F35B12.3	286.135	0.133863	0.305446	0.438254	0.661202	0.849198
F35B12.4	37.9812	-0.817492	0.281616	-2.90286	0.00369771	0.0338279
sas-5	5538.23	0.101048	0.119018	0.849014	0.395873	0.667225
tag-290	16.4805	-0.464299	0.373471	-1.2432	0.213794	0.477561
nlp-24	30.3513	-1.5016	0.323349	-4.64389	3.41918e-06	0.00011499
F35B12.10	46.8216	-0.395906	0.270714	-1.46245	0.143617	0.383913
sipa-1	114.165	0.156316	0.199361	0.784084	0.432991	0.698254
bir-1	181.344	0.317682	0.192658	1.64895	0.0991587	0.311741
skp-1	1048.04	0.146936	0.0841503	1.74612	0.0807905	0.275616
zip-10	507.772	0.942031	0.195096	4.82855	1.37533e-06	5.26953e-05
ceh-27	52.1904	0.40379	0.398598	1.01302	0.311048	0.58917
F46F3.3	6.39113	-0.505268	0.47828	-1.05643	0.290774	0.56682
lgc-44	154.034	-0.202145	0.257874	-0.783893	0.433103	0.698354
ape-1	1936.16	0.184234	0.13129	1.40327	0.160538	0.408576
W05E10.2	12.0959	-1.97529	0.378442	-5.21953	1.79376e-07	9.85871e-06
W05E10.1	180.553	-1.10511	0.221677	-4.98525	6.18832e-07	2.74874e-05
ceh-32	99.2967	-1.09334	0.264763	-4.1295	3.63553e-05	0.000876312
tre-3	220.978	-0.844913	0.164299	-5.14252	2.71083e-07	1.37735e-05
daf-11	4.11182	0.128146	0.479361	0.267328	0.789217	0.912399
rhr-2	15.8723	-0.555285	0.361044	-1.538	0.124049	0.353017
npp-22	1387.76	0.0201016	0.121066	0.166038	0.868127	0.947042
spe-42	5.58463	1.09002	0.441016	2.47161	0.0134504	0.0859283
T04F3.1	400.174	-0.534644	0.222616	-2.40165	0.0163214	0.0974388
T04F3.2	12.5051	0.312178	0.44797	0.696872	0.485883	0.739239
T04F3.4	334.461	-0.440872	0.246092	-1.79149	0.073215	0.259079
F55A11.1	587.087	0.170261	0.137705	1.23642	0.216301	0.480709
syx-5	577.909	0.0300919	0.10433	0.288429	0.773018	0.906056
sel-11	1662.07	0.0778819	0.133646	0.582747	0.560064	0.790633
F55A11.4	393.079	0.197053	0.13235	1.48887	0.136521	0.372341
bus-18	84.358	0.834363	0.291789	2.85948	0.00424339	0.0374525
F55A11.6	68.0893	-0.461281	0.190396	-2.42274	0.015404	0.0941503
F55A11.7	683.755	0.150063	0.121675	1.23331	0.217461	0.482203
F55A11.8	175.534	0.299546	0.16808	1.78216	0.074723	0.262162
D2023.1	97.9859	-1.63111	0.210181	-7.7605	8.45929e-15	3.41393e-12
D2023.3	12.5813	-0.439704	0.406838	-1.08078	0.279793	0.554056
D2023.8	12.0801	-0.197958	0.345037	-0.573729	0.566151	0.794445
pyc-1	2710.01	-0.11445	0.127305	-0.899018	0.368643	0.6438
D2023.4	220.193	-0.42648	0.23429	-1.82031	0.0687122	0.250016
mpst-1	172.002	0.257945	0.16216	1.59068	0.111682	0.33337
D2023.6	4279.52	-0.205909	0.128692	-1.60001	0.109597	0.330445
col-158	741.692	-0.797944	0.230185	-3.46653	0.000527231	0.00764593
nphp-4	36.5298	-0.622053	0.470623	-1.32176	0.186247	0.443781
pho-8	64.4734	1.82466	0.426497	4.27824	1.88378e-05	0.000496426
R13H4.2	742.927	-1.1277	0.196323	-5.74411	9.24036e-09	7.37402e-07
R13H4.8	4.18935	-0.224908	0.476011	-0.472485	0.63658	0.835665
hmp-1	1338.37	0.261377	0.127466	2.05057	0.0403087	0.178293
R13H4.5	47.5135	-0.317991	0.222214	-1.43102	0.152425	0.398115
R13H4.6	4.32186	0.296177	0.452106	0.655105	0.5124	0.757373
R13H4.7	11.3361	-0.480033	0.346493	-1.3854	0.165929	0.416296
sulp-4	39.3837	-0.572519	0.237469	-2.41092	0.0159122	0.095969
sulp-5	20.1942	-0.639878	0.383969	-1.66648	0.0956172	0.304599
sodh-1	4715.67	-1.03516	0.353252	-2.93038	0.00338553	0.0315856
sodh-2	16.2704	-1.04626	0.355447	-2.94351	0.00324511	0.0306398
K12G11.6	7.24698	-0.573886	0.479347	-1.19723	0.231219	0.499018
sma-1	2296.07	0.203267	0.255163	0.796617	0.425673	0.692315
R31.2	490.176	0.133076	0.136495	0.974949	0.329586	0.605618
osm-6	18.6913	0.374477	0.378999	0.98807	0.323118	0.599519
aman-2	1598.27	0.0247937	0.114458	0.216618	0.828506	0.930776
F58H1.2	37.1834	-0.219258	0.452613	-0.484427	0.628083	0.831693
F58H1.3	177.08	0.268358	0.149252	1.79802	0.0721743	0.25757
F58H1.8	166.451	-0.0846904	0.154246	-0.54906	0.582964	0.804531
F58H1.6	38.9857	-0.67456	0.253652	-2.65939	0.00782814	0.057952
F58H1.5	33.3794	0.278277	0.277189	1.00392	0.315416	0.593321
F58H1.7	11.3078	-0.224884	0.382452	-0.588005	0.556529	0.788384
cpr-1	11700.1	0.437431	0.177253	2.46783	0.0135934	0.0864116
mif-2	76.6853	-0.564348	0.248891	-2.26745	0.0233626	0.125324
snr-4	353.195	0.314781	0.12383	2.54203	0.0110209	0.0748057
rpt-1	2176.22	0.141576	0.0953909	1.48417	0.137764	0.374359
mans-2	225.871	-0.104537	0.165268	-0.63253	0.527041	0.766884
cyl-1	564.188	-0.0469713	0.0972267	-0.483111	0.629017	0.832016
C52E4.7	11.8356	0.699922	0.420944	1.66275	0.0963633	0.306382
gcy-33	45.5345	0.260236	0.294286	0.884297	0.376536	0.651546
F57F5.1	36243.4	-0.885129	0.198589	-4.45709	8.30801e-06	0.000246535
F57F5.3	10.1474	0.635917	0.388218	1.63804	0.101413	0.315775
add-2	271.766	-0.0761146	0.119809	-0.635301	0.525232	0.76594
pkc-1	360.551	0.0107309	0.131161	0.0818147	0.934794	0.976245
F10C2.3	126.588	0.763127	0.234285	3.25727	0.0011249	0.0135574
kup-1	649.11	0.165916	0.139464	1.18967	0.234177	0.502468
F10C2.4	2203.62	0.125685	0.0898537	1.39878	0.16188	0.410955
F10C2.5	391.454	0.0374515	0.101657	0.36841	0.712567	0.875066
dars-2	340.582	0.0188117	0.124309	0.151329	0.879716	0.952667
R07B7.2	519.83	0.197374	0.13195	1.49582	0.1347	0.36979
clh-6	95.0939	0.205971	0.228512	0.901356	0.367399	0.642664
pqn-53	549.012	0.258069	0.118667	2.17473	0.0296501	0.146744
R07B7.4	25.494	0.215918	0.325486	0.66337	0.507093	0.753074
kmo-1	69.8731	-0.703242	0.247608	-2.84014	0.00450934	0.0391243
R07B7.6	48.0049	0.203261	0.214648	0.94695	0.343664	0.619956
R07B7.9	84.6574	-0.0707397	0.186577	-0.379146	0.70458	0.870341
R07B7.8	194.949	-0.111094	0.144698	-0.767763	0.442628	0.705418
R07B7.10	477.275	0.0245348	0.134354	0.182613	0.855101	0.942587
gana-1	45.8813	-0.0673796	0.323241	-0.20845	0.834877	0.933997
nhr-206	42.97	-0.0639914	0.311769	-0.205253	0.837375	0.934718
nhr-208	49.8111	-0.448052	0.248081	-1.80607	0.0709072	0.254981
nhr-207	40.0692	0.0689776	0.273973	0.251768	0.80122	0.918602
nhr-209	14.9359	0.226097	0.356521	0.634178	0.525965	0.766298
nhr-154	74.6873	0.435457	0.201551	2.16053	0.0307317	0.149839
nhr-153	149.735	-0.334165	0.203322	-1.64353	0.100273	0.31381
nhr-136	111.226	0.182355	0.234675	0.777054	0.437127	0.701472
C13C4.4	65.4325	-0.11515	0.246332	-0.467457	0.640173	0.838039
spin-1	74.4196	-0.319439	0.25528	-1.25133	0.210815	0.474467
C13C4.7	63.5278	0.24107	0.284996	0.845871	0.397625	0.669023
C13C4.6	88.3837	-0.177477	0.200112	-0.886889	0.375139	0.649921
C27A7.6	473.445	-0.206227	0.164639	-1.25261	0.210349	0.473646
C27A7.1	219.664	-0.639438	0.22076	-2.89653	0.00377319	0.0343183
C27A7.2	4.6063	-0.315699	0.479305	-0.658659	0.510115	0.755188
C27A7.3	50.4837	-0.401037	0.305896	-1.31102	0.18985	0.447759
che-11	50.6294	0.522206	0.461945	1.13045	0.258286	0.531666
C27A7.8	117.305	-0.669733	0.225102	-2.97524	0.00292762	0.0284602
C27A7.5	1176.83	0.244141	0.145417	1.6789	0.0931716	0.300125
clec-224	14.1619	-0.482068	0.367611	-1.31135	0.189739	0.447722
elpc-3	502.823	0.0910855	0.0902308	1.00947	0.312748	0.590635
ZK863.4	1908.92	0.129742	0.113936	1.13873	0.254815	0.527519
ZK863.8	162.564	0.906647	0.237243	3.8216	0.000132588	0.00252399
dpy-30	407.94	0.223081	0.15692	1.42162	0.155137	0.401192
rnp-1	832.491	0.354294	0.106653	3.32194	0.000893949	0.0113957
ZK836.2	2019.13	-0.235818	0.164277	-1.43549	0.151148	0.395916
ZK836.3	12.9926	-0.648084	0.362868	-1.78601	0.0740982	0.261007
lon-3	11.5248	0.274155	0.470843	0.582265	0.560388	0.790758
vab-8	392.62	0.214265	0.162821	1.31595	0.18819	0.44586
myo-3	423.215	-0.217757	0.20596	-1.05728	0.290384	0.566612
T04H1.2	1392.13	-0.033852	0.130715	-0.258976	0.795654	0.915121
rad-50	2498.79	0.179467	0.139094	1.29026	0.196961	0.456976
T04H1.5	396.963	0.261482	0.109954	2.3781	0.0174023	0.1018
lrx-1	28.2853	-0.0221885	0.373049	-0.0594789	0.952571	0.985141
ugt-55	45.0547	-0.0795112	0.315079	-0.252354	0.800768	0.918386
ugt-56	17.7924	-0.230248	0.405304	-0.568087	0.569976	0.796726
tbb-6	189.624	0.646482	0.222935	2.89987	0.00373319	0.0340862
ssp-35	4.78872	0.746811	0.479076	1.55886	0.11903	0.343684
F55C5.2	11.8664	0.687461	0.470288	1.46179	0.1438	0.38417
twk-24	25.7133	0.0266595	0.265523	0.100404	0.920024	0.970018
tsfm-1	293.343	-0.278975	0.13607	-2.05023	0.0403422	0.178296
capg-2	1852.28	-0.0618361	0.118391	-0.522306	0.601457	0.81591
rskd-1	1210.44	0.120427	0.0995689	1.20948	0.226479	0.493598
srpa-68	1127.09	0.237293	0.110959	2.13856	0.032471	0.155435
srh-16	14.8204	0.382065	0.3597	1.06218	0.288156	0.564678
F55C5.14	10.9501	-0.590697	0.407194	-1.45065	0.146877	0.388799
frm-7	627.147	-0.0728073	0.204481	-0.356059	0.721796	0.880296
R04F11.3	986.353	0.294867	0.0761495	3.87221	0.000107853	0.00213067
R04F11.5	137.374	0.304779	0.226192	1.34744	0.177839	0.432552
R04F11.2	668.544	-0.094308	0.168942	-0.558228	0.576689	0.801035
twk-13	20.2824	0.182997	0.361757	0.505856	0.612958	0.823554
tomm-20	244.477	0.166193	0.201467	0.824914	0.40942	0.679053
snb-2	40.6865	0.204931	0.274585	0.74633	0.455468	0.716344
F23H12.3	126.629	0.00624028	0.186773	0.033411	0.973347	0.991671
sqt-3	3777.94	0.458042	0.344756	1.3286	0.183981	0.440836
F23H12.5	14.4929	0.0915234	0.396378	0.230899	0.817393	0.925802
fipr-1	58.6749	-0.912963	0.297306	-3.07078	0.00213499	0.0221415
fipr-2	149.377	-0.982983	0.289745	-3.39258	0.000692388	0.00942194
F23H12.7	6.04813	-0.627576	0.460045	-1.36416	0.172516	0.425047
K01D12.1	53.2311	-0.0180265	0.422684	-0.0426476	0.965982	0.989416
K01D12.3	19.6611	-0.633041	0.333093	-1.90049	0.0573682	0.221801
twk-14	14.0387	-1.07234	0.368979	-2.90624	0.00365804	0.0335506
K01D12.6	3813.87	-0.00627863	0.155587	-0.0403544	0.967811	0.989814
K01D12.9	20.8793	0	0.47542	0	1	1
cdr-4	107.253	-0.272175	0.175139	-1.55406	0.120171	0.345564
hrg-2	85.6082	-1.341	0.285998	-4.68884	2.74764e-06	9.7026e-05
cdr-7	386.662	-0.625399	0.146797	-4.26031	2.04147e-05	0.000529096
cdr-6	209.715	-0.965402	0.181387	-5.32232	1.0245e-07	5.97978e-06
cdr-2	73.1391	-0.176781	0.235621	-0.750276	0.453088	0.714765
C54D10.3	55.056	-0.343056	0.326506	-1.05069	0.293401	0.570129
C54D10.13	138.754	0.127474	0.21123	0.603482	0.546188	0.780954
C54D10.14	9.34876	-0.110268	0.383851	-0.287269	0.773907	0.90622
dct-3	32.5804	1.07911	0.404619	2.66698	0.00765366	0.0570491
C54D10.8	8.02762	1.29952	0.471303	2.75728	0.00582842	0.0469096
F28C1.1	460.322	-0.0245905	0.128695	-0.191076	0.848466	0.940673
F28C1.3	359.726	-0.313337	0.219791	-1.42561	0.15398	0.399593
atn-1	238.759	-0.353993	0.179626	-1.97072	0.0487563	0.199599
srt-39	11.9993	1.41372	0.433042	3.26462	0.0010961	0.0132782
inx-11	133.52	-0.00126875	0.172212	-0.00736736	0.994122	1
mrps-11	366.673	0.3429	0.127067	2.69859	0.00696349	0.0532247
W04D2.4	781.579	0.15616	0.150057	1.04067	0.298029	0.575012
W04D2.6	1194.2	0.191216	0.119354	1.6021	0.109134	0.330075
T28H10.1	68.671	0.288355	0.205237	1.40498	0.160026	0.407723
T28H10.2	89.1707	0.0196331	0.261524	0.0750718	0.940158	0.979034
T28H10.3	9385.9	-0.0765185	0.133217	-0.574389	0.565704	0.794213
cal-1	16.9351	0.599175	0.428137	1.39949	0.161666	0.410633
C13C12.2	14.3601	-0.660283	0.458531	-1.44	0.149869	0.394128
F45D3.1	18.9658	-0.630501	0.434111	-1.45239	0.146392	0.387968
F45D3.2	22.15	-0.47099	0.385213	-1.22267	0.221453	0.486927
F45D3.3	2132.34	-0.411729	0.210946	-1.95182	0.0509592	0.205071
F45D3.4	17642.7	1.08364	0.254289	4.26146	2.03099e-05	0.000527348
sel-1	1375.5	-0.0181084	0.10724	-0.168859	0.865908	0.945998
mrps-5	597.253	0.237448	0.123799	1.91802	0.0551088	0.21657
E02A10.3	52.5464	-0.367712	0.233257	-1.57642	0.114928	0.337356
ttr-43	52.4825	-0.493998	0.307828	-1.60478	0.108541	0.329061
C14C10.2	128.382	0.212976	0.151256	1.40805	0.159115	0.406494
C14C10.4	1294.22	0.236773	0.135116	1.75237	0.0797107	0.273015
ril-2	720.645	0.21358	0.143094	1.49258	0.135546	0.370901
C14C10.5	4723.25	0.0861813	0.18538	0.46489	0.64201	0.83874
erg-28	127.527	-0.0138556	0.223122	-0.0620987	0.950484	0.984174
ZC116.1	25.0809	-0.340431	0.384097	-0.886315	0.375448	0.650141
ZC116.3	117.764	0.547467	0.327742	1.67042	0.0948359	0.303209
cyc-2.2	5.1733	0.257871	0.395374	0.652219	0.51426	0.758213
F56H9.2	251.092	-0.0608248	0.189489	-0.320994	0.748215	0.893971
gpa-8	7.20839	-0.881592	0.432797	-2.03696	0.0416538	0.182155
gpa-9	52.8019	-0.452636	0.278528	-1.6251	0.104142	0.321334
lin-25	874.905	-0.0531508	0.21849	-0.243265	0.8078	0.920993
W05B10.6	10.8333	0.460678	0.402804	1.14368	0.252758	0.525339
ccch-3	167.684	0.150338	0.16026	0.938091	0.348198	0.623121
his-74	460.861	0.285773	0.158055	1.80806	0.0705979	0.254387
W05B10.4	20.6591	-0.800791	0.371075	-2.15803	0.0309253	0.150444
frpr-15	9.22539	-1.39646	0.39128	-3.56895	0.000358413	0.00566284
parn-1	116.407	0.134003	0.193918	0.691028	0.489548	0.741938
K10C8.4	6.88227	-0.21754	0.446677	-0.487019	0.626245	0.830526
istr-1	887.692	0.448663	0.127481	3.51946	0.000432423	0.0065326
R11D1.1	884.967	0.203241	0.0991664	2.04949	0.0404138	0.178389
R11D1.2	6.77664	1.00798	0.480238	2.09892	0.035824	0.165256
R11D1.3	191.994	-0.746664	0.312902	-2.38626	0.0170209	0.100353
R11D1.13	10.9637	-0.462149	0.409445	-1.12872	0.259015	0.5327
rpl-28	783.117	0.304273	0.160428	1.89663	0.0578764	0.222935
mrpl-49	109.849	0.501043	0.233406	2.14666	0.0318201	0.153399
R11D1.10	229.137	0.17852	0.128319	1.39122	0.164159	0.413948
dhs-21	1067.18	-0.143143	0.192809	-0.742407	0.457841	0.718518
xbx-9	38.4612	-0.481542	0.372322	-1.29335	0.195891	0.455802
cky-1	18.1429	-0.376282	0.468642	-0.802919	0.422021	0.688916
asp-10	203.023	-0.949865	0.209994	-4.52329	6.08849e-06	0.000189011
C15C8.7	151.122	0.0632328	0.142108	0.444962	0.656347	0.846771
C15C8.4	340.419	0.0652735	0.137479	0.474787	0.634939	0.83516
C15C8.5	9.13423	-0.338867	0.449924	-0.753165	0.451351	0.713626
C15C8.8	5.04079	-1.44875	0.47682	-3.03835	0.00237877	0.0241674
gpa-13	16.8934	-1.96255	0.373777	-5.25059	1.5161e-07	8.46441e-06
F18E2.1	463.309	-1.13197	0.163304	-6.93165	4.15953e-12	7.63031e-10
abcf-1	1064.16	0.268568	0.125833	2.13433	0.0328159	0.156326
scc-3	2105.59	0.253556	0.115989	2.18602	0.028814	0.144326
ZC455.1	13.6673	-0.717024	0.459491	-1.56047	0.118648	0.343242
fkb-4	87.8235	-0.451785	0.280338	-1.61157	0.107055	0.326078
ugt-5	146.2	-1.14895	0.243787	-4.71292	2.44198e-06	8.68839e-05
ugt-4	428.46	-0.474993	0.268498	-1.76907	0.0768814	0.266911
ugt-6	276.331	-1.03323	0.256483	-4.02846	5.61435e-05	0.00125281
ugt-3	10.6502	0.0996338	0.413138	0.241164	0.809428	0.921518
ZC443.1	24.1588	-0.501443	0.358686	-1.398	0.162113	0.411251
ZC443.3	120.194	-0.160976	0.178728	-0.900673	0.367762	0.64314
ZC443.4	333.963	-0.0121866	0.241649	-0.0504309	0.959779	0.988091
ugt-18	29.3397	0.673499	0.42197	1.59608	0.11047	0.331892
ugt-16	174.419	-0.41799	0.25991	-1.60821	0.10779	0.327707
ugt-15	15.2695	0.439453	0.471358	0.932312	0.351175	0.62573
C44H9.4	43.4744	0.242888	0.320847	0.75702	0.449038	0.71114
C44H9.6	78.1309	-0.277149	0.221888	-1.24905	0.211648	0.475433
C44H9.5	18.7745	0.394579	0.366891	1.07547	0.282166	0.55645
C44H9.7	20.6606	-0.706407	0.445165	-1.58684	0.112548	0.334396
T07F10.1	203.849	-0.0855214	0.175522	-0.487241	0.626088	0.830526
T07F10.6	91.6663	0.295013	0.248042	1.18937	0.234295	0.502646
T07F10.5	11.3589	0.392344	0.391893	1.00115	0.316754	0.594603
T07F10.3	841.551	-0.00637372	0.113337	-0.0562369	0.955153	0.98608
bus-19	26.1854	0.106422	0.431201	0.246803	0.805061	0.919874
glb-24	4.27189	-0.989148	0.479694	-2.06204	0.0392039	0.175128
R90.1	136.034	-0.041562	0.190525	-0.218145	0.827316	0.930499
ttr-27	87.6174	0.63468	0.342914	1.85084	0.0641922	0.239486
ttr-28	13.4149	0.136021	0.43724	0.311089	0.755733	0.898154
ttr-29	56.7624	1.28126	0.30936	4.14165	3.44819e-05	0.000838307
nid-1	561.417	-0.563931	0.154555	-3.64875	0.000263522	0.00437912
lipl-1	1147.97	0.399418	0.315043	1.26782	0.204862	0.466806
dhrs-4	56.0319	0.0331885	0.22708	0.146153	0.883801	0.95441
pqn-67	38.2233	-0.383346	0.302024	-1.26926	0.204349	0.466229
T16G1.7	427.392	0.973154	0.331972	2.93143	0.00337402	0.0315407
T16G1.6	59.7015	0.408866	0.407483	1.00339	0.315671	0.593563
T16G1.5	33.306	-1.59099	0.31343	-5.07604	3.85376e-07	1.85151e-05
T16G1.4	114.964	-1.96345	0.20463	-9.5951	8.38337e-22	2.74453e-18
T16G1.9	397.748	0.199393	0.151796	1.31356	0.188995	0.446778
T16G1.18	6.05359	-0.0893308	0.45321	-0.197107	0.843744	0.93827
pqn-68	33.2724	0.200389	0.370651	0.54064	0.588755	0.808676
eif-3.K	362.654	0.278279	0.124322	2.23838	0.0251962	0.132164
mpst-7	144.905	-0.41592	0.196696	-2.11453	0.0344703	0.16145
R186.1	314.08	-1.72819	0.204295	-8.45932	2.6895e-17	2.23466e-14
srd-35	5.71163	-0.309777	0.426116	-0.726978	0.467239	0.726045
R186.3	418.213	0.0594298	0.12943	0.459165	0.646116	0.841107
R186.8	40.9969	0.371839	0.290713	1.27906	0.200877	0.462417
lin-46	6.04509	-0.507499	0.426734	-1.18926	0.234336	0.502657
R186.7	436.459	0.38442	0.13899	2.76581	0.00567816	0.0461595
shw-3	9.09214	-0.358098	0.406802	-0.880276	0.37871	0.653088
F15B9.8	16.3782	0.180567	0.472529	0.382128	0.702366	0.869418
dsl-7	13.4339	-0.153197	0.447104	-0.342642	0.731868	0.88492
far-5	294.772	-0.364769	0.211377	-1.72568	0.0844054	0.283744
far-3	10710.1	-0.0340927	0.247795	-0.137584	0.890569	0.957255
far-4	59.5902	-0.271562	0.276736	-0.981305	0.326443	0.602099
inft-2	844.132	-0.00540301	0.175603	-0.0307684	0.975454	0.992802
F15B9.10	465.854	-0.1737	0.122197	-1.42147	0.15518	0.401231
try-10	65.3588	-0.106452	0.270622	-0.393359	0.694055	0.864878
F15B9.6	100.082	0.700321	0.262845	2.66439	0.00771275	0.0573382
fmi-1	277.57	-0.211317	0.378289	-0.558612	0.576426	0.800933
W07G4.1	4.20374	0	0.473011	0	1	1
W07G4.3	706.136	0.0935225	0.139613	0.66987	0.502941	0.750159
lap-2	2310.06	-0.00758566	0.118189	-0.0641825	0.948825	0.983428
W07G4.5	130.192	-0.543749	0.147349	-3.69021	0.000224072	0.00381787
srr-1	15.8071	-0.14907	0.390577	-0.381665	0.70271	0.86962
C34B4.3	24.8237	-0.399199	0.322547	-1.23764	0.215848	0.480209
C34B4.2	393.355	0.338454	0.15467	2.18824	0.0286523	0.143621
C34B4.4	10.7488	0.0662239	0.391854	0.169001	0.865796	0.945998
lurp-4	33.4287	-0.200073	0.335443	-0.596444	0.550879	0.784214
C34B4.5	24.2913	-1.09627	0.314858	-3.4818	0.000498049	0.00731282
max-1	79.8701	-0.128673	0.219627	-0.585872	0.557962	0.789463
acly-2	3965.67	0.140251	0.092701	1.51294	0.130296	0.363076
eat-6	3970.31	0.173086	0.156428	1.10649	0.268515	0.541903
B0365.9	64.3555	-1.09291	0.307731	-3.5515	0.000383039	0.00595206
clec-225	70.8699	0.0205304	0.22162	0.0926375	0.926192	0.973107
clec-41	10425.1	0.78211	0.267344	2.92548	0.00343928	0.0320025
dhc-3	5.14036	-0.119659	0.47617	-0.251294	0.801587	0.918654
K03H4.2	61.4497	0.343826	0.187586	1.8329	0.0668176	0.245397
noca-1	2120.44	0.0898092	0.114292	0.78579	0.43199	0.697595
him-17	1353.6	0.107418	0.119964	0.89542	0.370563	0.645483
cni-1	379.037	0.0458314	0.122245	0.374916	0.707723	0.872039
sun-1	791.432	0.127149	0.132184	0.961904	0.336098	0.611304
F57B1.9	301.984	-1.24604	0.200472	-6.21555	5.11452e-10	5.5147e-08
col-159	71.8209	-2.65553	0.320037	-8.29758	1.06251e-16	7.89893e-14
col-160	1133.76	-2.26378	0.401	-5.64535	1.6485e-08	1.21277e-06
F57B1.5	14.3449	-0.820719	0.368325	-2.22825	0.025864	0.134461
F57B1.6	10.2553	-0.937075	0.444354	-2.10885	0.0349577	0.162855
dmd-10	5.62264	0.341816	0.4083	0.837169	0.402497	0.673108
C34D1.4	112.517	-0.616024	0.220265	-2.79673	0.00516222	0.0431969
zip-5	40.5615	0.279561	0.303099	0.922344	0.356349	0.631468
uig-1	153.21	-0.054728	0.199514	-0.274306	0.78385	0.909918
ceh-79	21.6216	-0.277147	0.314589	-0.880981	0.378328	0.652728
C26E1.2	37.7886	0.362455	0.31966	1.13387	0.256847	0.530249
nasp-2	5481.1	-0.00488235	0.107493	-0.0454202	0.963772	0.988975
C50B6.3	1296.57	-0.0210261	0.0964431	-0.218015	0.827417	0.930499
C50B6.7	126.87	0.249025	0.274919	0.905813	0.365035	0.639885
nhr-129	16.3635	-0.433232	0.396589	-1.09239	0.27466	0.548659
nhr-168	26.9989	0.417456	0.279232	1.49502	0.13491	0.370021
C50B6.9	17.3264	0.650983	0.365257	1.78226	0.0747064	0.262162
twk-43	33.3036	-0.261906	0.291377	-0.898857	0.368729	0.6438
F32H5.1	859.89	-0.175175	0.177032	-0.989514	0.322412	0.599377
F32H5.3	179.712	0.26842	0.255426	1.05087	0.293319	0.570129
F32H5.4	9.42097	0.115345	0.440614	0.261783	0.793489	0.914578
srx-125	8.93948	1.3233	0.434765	3.04371	0.00233679	0.0238683
tag-260	248.021	-0.327685	0.260434	-1.25823	0.20831	0.471447
cpz-2	1248.06	-0.21516	0.109767	-1.96015	0.0499787	0.202568
gcy-34	6.87975	-0.141141	0.478392	-0.295032	0.76797	0.903604
somi-1	109.06	-0.061483	0.18199	-0.337838	0.735486	0.886679
F53F1.2	52.3205	-0.394974	0.263513	-1.49888	0.133906	0.368625
F53F1.3	153.919	0.25756	0.184526	1.3958	0.162776	0.411826
F53F1.4	86.6637	-1.1036	0.365528	-3.01919	0.00253449	0.0254802
cut-2	99.8508	0.354459	0.445346	0.795919	0.426079	0.692584
F53F1.6	8.18308	0.602046	0.447051	1.34671	0.178075	0.432928
mes-4	1265.62	0.228804	0.11482	1.99271	0.0462933	0.193976
Y2H9A.6	16.8101	-0.132219	0.386393	-0.342188	0.732209	0.885118
Y2H9A.4	20.9297	0.144474	0.298968	0.483241	0.628924	0.832016
F25H9.2	266.911	0.222865	0.179429	1.24208	0.214208	0.477774
bath-39	303.963	-0.0285358	0.137075	-0.208177	0.835091	0.934
frm-10	1957.38	0.247475	0.141573	1.74804	0.0804571	0.275038
F25H9.6	1037.14	-0.0119966	0.137024	-0.0875512	0.930233	0.973588
F25H9.7	371.594	0.144397	0.174144	0.829183	0.407001	0.676738
T10G3.1	59.223	0.278717	0.254867	1.09358	0.27414	0.5481
T10G3.3	47.2054	-0.824423	0.259757	-3.17383	0.00150444	0.0171474
eea-1	1221.06	0.170143	0.161457	1.0538	0.291976	0.568301
gut-2	984.041	0.150947	0.166952	0.904135	0.365924	0.640957
avr-15	73.2031	-0.195629	0.280418	-0.697631	0.485408	0.738835
R11G10.3	7.7416	0.200634	0.430323	0.46624	0.641043	0.838479
ttr-44	95.9656	-0.738703	0.142073	-5.19946	1.99867e-07	1.07343e-05
frpr-5	7.52289	-0.310231	0.402982	-0.769838	0.441396	0.704249
C56A3.4	4916.71	-0.220955	0.108514	-2.03618	0.0417322	0.182328
C56A3.5	429.733	0.416657	0.136895	3.04362	0.00233747	0.0238683
C56A3.6	297.895	-0.230176	0.112046	-2.0543	0.0399471	0.177438
cav-2	58.7484	-0.440249	0.218571	-2.01421	0.0439871	0.188251
C56A3.8	325.857	-0.140139	0.106231	-1.31919	0.187106	0.44473
grl-17	10.7895	0.50323	0.381529	1.31898	0.187175	0.44473
C50B8.1	375.705	-0.148935	0.173548	-0.858178	0.390794	0.662976
nuaf-1	241.358	0.350214	0.143919	2.43341	0.0149575	0.0922598
bir-2	463.44	0.0994607	0.127131	0.78235	0.434009	0.698488
C50B8.4	79.018	0.244123	0.278411	0.876844	0.380571	0.654201
C50B8.6	19.0514	-0.157887	0.325258	-0.485419	0.627379	0.831245
C50B8.5	92.6414	-0.230737	0.203436	-1.1342	0.256711	0.530146
tbcb-1	375.513	0.284378	0.167811	1.69464	0.0901445	0.294922
F53F4.4	35.5045	-0.227835	0.282524	-0.806427	0.419997	0.687578
rdy-2	3.9693	0.0307674	0.477166	0.0644795	0.948588	0.983327
fmo-4	150.139	0.263819	0.148767	1.77337	0.0761666	0.265315
F53F4.13	689.687	-0.684113	0.265897	-2.57285	0.0100864	0.0701481
F53F4.7	6.35693	-2.02483	0.45801	-4.42093	9.82784e-06	0.000285048
F53F4.8	27.667	-0.269905	0.405511	-0.665593	0.505672	0.751854
F53F4.16	93.3503	0.339939	0.183304	1.8545	0.0636671	0.238527
F53F4.11	1328.09	0.419444	0.0952306	4.40451	1.06023e-05	0.000305626
F53F4.10	269.21	0.159869	0.19039	0.839692	0.401081	0.671957
F53F4.12	199.462	0.00992507	0.140924	0.0704284	0.943853	0.980868
F53F4.14	709.315	0.242309	0.0880652	2.75147	0.00593276	0.0475328
H37A05.2	10.317	-0.491217	0.403799	-1.21649	0.223799	0.490102
H37A05.4	58.9426	-0.788185	0.278548	-2.82962	0.0046603	0.040023
lpin-1	1429.05	0.0556516	0.129537	0.42962	0.667472	0.85263
letm-1	932.944	0.050646	0.10463	0.484049	0.628351	0.831892
rde-12	536.738	0.296855	0.145358	2.04224	0.0411282	0.180639
F58G11.3	1314.96	-0.0560412	0.133153	-0.420877	0.673845	0.855423
F58G11.4	10.5053	-0.0366474	0.414584	-0.0883956	0.929562	0.973319
tag-65	595.725	0.0607077	0.098539	0.616078	0.537843	0.774936
ccz-1	387.282	-0.0776949	0.147152	-0.527989	0.597507	0.813395
T01D3.1	133.185	-0.541358	0.222596	-2.43202	0.0150149	0.0924928
T01D3.3	74.0824	-0.490832	0.417084	-1.17682	0.239267	0.509675
T01D3.5	480.259	0.107707	0.0996434	1.08093	0.279729	0.554056
T01D3.6	6467.55	-0.661442	0.246948	-2.67847	0.00739588	0.0558347
F35E12.2	33.6554	0.296492	0.371586	0.797909	0.424923	0.691638
fbxa-181	24.4029	0.324368	0.287796	1.12707	0.259711	0.533045
dct-17	39.1093	-0.425449	0.336109	-1.26581	0.205582	0.467504
F35E12.4	53.7409	0.530221	0.36483	1.45334	0.14613	0.387622
F35E12.6	2852.5	-0.595746	0.127584	-4.66946	3.01999e-06	0.000104042
F35E12.5	178.875	-0.533584	0.25085	-2.1271	0.0334116	0.158051
[truncated: 12,148 more rows]

## Sheet: F7MvF3M
	baseMean	log2FoldChange	lfcSE	stat	pvalue	padj
B0348.5	20.2276	0.406042	0.340679	1.19186	0.233315	0.603868
ife-3	668.621	0.108951	0.136728	0.796847	0.42554	0.76913
egl-8	306.557	0.330382	0.137694	2.39939	0.0164224	0.134044
B0348.2	10.7703	1.0203	0.434237	2.34963	0.0187923	0.144846
cyp-29A3	76.9172	-0.618057	0.272005	-2.27223	0.0230729	0.164255
daam-1	19.5059	-0.155437	0.361197	-0.43034	0.666948	0.899841
rps-27	645.864	-0.185173	0.14333	-1.29194	0.196379	0.555114
F56E10.1	55.1737	-0.35795	0.240717	-1.48701	0.137012	0.468139
Y38C9A.1	897.976	-0.120935	0.186192	-0.649519	0.516003	0.825336
cgp-1	1191.13	0.0165328	0.106321	0.155498	0.876429	0.972262
W03F9.1	335.867	-0.195167	0.143342	-1.36155	0.17334	0.525004
W03F9.2	86.9163	-0.149333	0.181022	-0.824945	0.409403	0.758204
W03F9.10	888.472	-0.086205	0.0880209	-0.97937	0.327397	0.69343
W03F9.11	6.28808	-0.0223772	0.441452	-0.0506899	0.959573	0.992731
W03F9.9	22.5217	0.241463	0.281403	0.858066	0.390856	0.744542
W03F9.4	57.7868	0.622178	0.243866	2.55131	0.0107319	0.101396
ttb-1	357.113	0.0269634	0.137859	0.195586	0.844934	0.966017
Y108G3AL.3	19.6584	-0.275106	0.346105	-0.794863	0.426693	0.769729
Y108G3AL.2	330.868	0.063377	0.103151	0.614409	0.538945	0.839501
cul-3	179.635	0.158989	0.179741	0.884547	0.376401	0.731361
arid-1	258.235	0.347245	0.204592	1.69725	0.0896487	0.37149
trpp-1	92.2334	0.0292019	0.152461	0.191537	0.848105	0.966923
lec-12	305.489	0.00531738	0.109731	0.0484583	0.961351	0.993057
DC2.5	257.326	-0.295048	0.181522	-1.62541	0.104076	0.405339
kin-33	15.2866	-0.639632	0.364276	-1.7559	0.0791052	0.346146
R02C2.1	16.5371	0.000807307	0.3208	0.00251655	0.997992	1
R02C2.6	16.2924	-0.118472	0.358547	-0.330422	0.741081	0.930348
kin-34	27.0862	0.220705	0.315878	0.698703	0.484738	0.805675
nhr-204	17.1706	0.247937	0.380855	0.651001	0.515046	0.824552
lgc-26	57.7619	0.364412	0.391398	0.931053	0.351826	0.71293
npr-5	11.6006	-0.557246	0.398165	-1.39953	0.161653	0.508653
F33E11.2	259.362	0.195551	0.149132	1.31126	0.189768	0.546565
F33E11.3	604.88	0.412428	0.126377	3.26346	0.00110059	0.0194567
phf-10	82.3993	-0.462208	0.211055	-2.18999	0.0285252	0.186834
nhr-15	12.068	-0.315858	0.39661	-0.796395	0.425802	0.769309
abt-4	173.615	-0.297783	0.260093	-1.14491	0.252245	0.624536
wago-10	9.98355	-0.0885706	0.480196	-0.184447	0.853663	0.967891
atg-9	82.32	0.0712267	0.223379	0.31886	0.749833	0.933841
T22H9.1	262.888	0.118645	0.147662	0.80349	0.421692	0.767083
ZK6.8	42.0351	0.408817	0.351859	1.16188	0.245286	0.615939
lipl-5	29677.3	-1.40774	0.18523	-7.59994	2.96263e-14	2.32484e-11
ZK6.6	17.1556	-1.22837	0.392051	-3.13319	0.00172919	0.0273514
scl-27	21.7828	0.911404	0.343823	2.6508	0.00803017	0.0833403
dod-19	16860.4	0.0799479	0.257549	0.310418	0.756243	0.936684
ZK6.11	11231.2	-1.15781	0.269792	-4.29148	1.77486e-05	0.000696693
Y39D8A.1	58.7451	-1.40532	0.27422	-5.1248	2.97848e-07	2.07247e-05
dod-20	7.47835	-0.823288	0.464025	-1.77423	0.0760248	0.338221
B0554.5	33.5891	0.812026	0.393496	2.06362	0.0390538	0.227913
M02H5.8	390.952	-1.01168	0.236156	-4.28395	1.83603e-05	0.000717981
nhr-123	9.28698	0.510709	0.416509	1.22617	0.220136	0.587831
nhr-98	15.061	0.305794	0.34177	0.894736	0.370928	0.728582
nhr-203	25.9311	0.0109228	0.310573	0.0351698	0.971944	0.995917
nhr-202	9.05006	-0.583766	0.395752	-1.47508	0.140191	0.473732
nhr-201	9.52817	0.485438	0.420635	1.15406	0.248475	0.620091
nhr-99	48.4115	0.134624	0.26506	0.507902	0.611522	0.876217
nhr-55	113.887	-0.198057	0.226343	-0.875029	0.381558	0.735925
nhr-130	18.6456	0.196404	0.319163	0.615372	0.538309	0.839482
nhr-212	69.0176	0.281993	0.193838	1.45478	0.145729	0.483704
nhr-211	12.8806	0.316742	0.37042	0.855088	0.392503	0.745876
nhr-106	74.8856	-0.186206	0.193749	-0.961071	0.336516	0.699528
nhr-131	90.9399	0.213006	0.18724	1.13761	0.255285	0.628176
pqn-60	73.4553	1.3851	0.333326	4.15538	3.24748e-05	0.00115835
nhr-210	33.3026	-0.370798	0.311341	-1.19097	0.233666	0.603868
lipl-3	80.3387	-1.56616	0.312836	-5.00634	5.54744e-07	3.54559e-05
nhr-58	46.1582	0.214348	0.279242	0.767608	0.44272	0.778941
nhr-132	281.205	-0.388498	0.22014	-1.76478	0.0776013	0.342637
C14C6.5	1632.15	0.271516	0.209271	1.29743	0.194482	0.553051
nhr-155	2.66319	0.170984	0.455185	0.375637	0.707187	0.917858
C14C6.2	315.966	-0.695805	0.179353	-3.87952	0.000104661	0.00306073
nhr-90	159.408	0.087628	0.146815	0.59686	0.550601	0.846271
F48G7.13	7.86475	-0.0541664	0.393523	-0.137645	0.890521	0.976067
F48G7.4	20.775	-0.0308574	0.335591	-0.0919496	0.926738	0.986031
F48G7.5	4.81623	1.37697	0.454645	3.02867	0.00245634	0.0350658
nhr-83	10.8449	0.0210067	0.392582	0.0535092	0.957326	0.99273
F48G7.10	6.22284	0.667449	0.450488	1.48161	0.138443	0.470664
nhr-190	105.875	0.742537	0.1771	4.19276	2.75584e-05	0.00102168
nhr-180	20.3193	0.0737031	0.355373	0.207397	0.8357	0.963709
fbxa-72	73.9508	-0.249339	0.235579	-1.05841	0.289869	0.661881
F31F4.1	6.76089	-0.676829	0.457296	-1.48007	0.138855	0.471473
H25P19.1	127.119	0.267782	0.150691	1.77702	0.0755644	0.337446
ugt-29	328.72	0.311311	0.17184	1.81164	0.070042	0.324162
fbxb-72	44.7428	-0.132855	0.320836	-0.41409	0.678808	0.9048
icl-1	11271.2	-0.0246672	0.235203	-0.104876	0.916474	0.981935
srh-2	21.7761	-0.328706	0.38764	-0.847967	0.396456	0.749695
srp-1	409.001	-0.634079	0.218647	-2.90001	0.00373151	0.0480614
C05E4.15	17.7982	0.123098	0.339253	0.362849	0.716718	0.920414
srp-2	89.0225	0.426327	0.209127	2.0386	0.0414897	0.237745
sti-1	909.759	-0.695567	0.173672	-4.00507	6.19999e-05	0.00197241
R09E12.9	118.647	-0.659466	0.314131	-2.09933	0.0357876	0.21508
nhr-270	12.5328	0.43227	0.426437	1.01368	0.310736	0.681251
R13D11.4	9.5989	0.166655	0.37843	0.440387	0.659657	0.89649
K09C6.9	23.2301	-1.6643	0.397442	-4.18753	2.82011e-05	0.00103465
T02B11.3	67.9342	0.37623	0.285456	1.318	0.187505	0.5432
T02B11.8	49.3054	-0.197482	0.270737	-0.729425	0.465742	0.794121
T02B11.6	18.6622	-0.0213845	0.36457	-0.0586568	0.953225	0.992146
nas-32	47.1203	-0.274997	0.287574	-0.956264	0.338939	0.701569
fmo-5	289.608	0.111869	0.158335	0.706534	0.479856	0.802601
H24K24.4	37.7726	-0.221136	0.24161	-0.915259	0.360055	0.721081
H24K24.3	809.212	-0.0183825	0.119673	-0.153606	0.87792	0.972864
H24K24.2	8.6059	0.190494	0.399113	0.477293	0.633154	0.885963
Y50D4C.2	18.4316	0.152618	0.324108	0.470887	0.637721	0.887472
Y50D4C.3	99.74	0.187987	0.168482	1.11577	0.264521	0.635928
Y50D4C.6	145.792	0.0663586	0.142652	0.465179	0.641803	0.889284
sqv-6	26.2701	-0.413959	0.340871	-1.21441	0.22459	0.593595
unc-34	73.759	0.0688145	0.238923	0.28802	0.773331	0.941745
Y50D4C.5	16.1021	0.248435	0.300567	0.826555	0.408489	0.757322
ergo-1	3664.16	0.0984606	0.163189	0.603354	0.546273	0.843383
R09A1.2	60.4025	-0.390735	0.216723	-1.80292	0.071401	0.327891
R09A1.3	13.9683	1.03849	0.383779	2.70596	0.00681075	0.0743595
flp-34	7.8578	-0.196437	0.419416	-0.468359	0.639528	0.88845
nra-4	1058.73	0.147174	0.110256	1.33484	0.18193	0.535216
K10C9.3	74.113	-0.107246	0.190282	-0.563615	0.573016	0.859625
Y50D4B.6	11.8455	0.193481	0.404478	0.478348	0.632403	0.885963
Y50D4B.4	30.5963	-0.863873	0.329689	-2.62027	0.00878613	0.0885825
Y50D4B.3	96.0787	-1.00912	0.238497	-4.23115	2.32502e-05	0.000880454
Y50D4B.2	6.33771	0.152885	0.453286	0.337281	0.735905	0.928773
W07B8.3	11.3361	-0.456254	0.40522	-1.12594	0.26019	0.633001
cpr-5	8702.28	0.191998	0.180081	1.06618	0.286342	0.658611
W07B8.1	185.463	-0.0589474	0.18304	-0.322047	0.747417	0.932983
cmd-1	822.73	0.0916811	0.168956	0.542632	0.587383	0.86506
ptr-16	11.0775	0.393568	0.441068	0.892306	0.372229	0.72905
T21H3.1	1274.52	-0.7204	0.156568	-4.6012	4.20069e-06	0.000201819
F25A2.1	184.541	-0.708483	0.24969	-2.83745	0.0045476	0.0554705
Y50D4A.4	681.233	-0.271718	0.119384	-2.27601	0.0228454	0.163223
wrb-1	82.8865	0.186691	0.184918	1.00959	0.312692	0.682725
Y50D4A.5	12.7974	0.026382	0.363404	0.0725968	0.942127	0.990808
Y50D4A.1	687.541	0.0759453	0.13686	0.554914	0.578953	0.862615
madd-2	54.6049	-0.090384	0.239661	-0.377133	0.706075	0.917355
C39F7.1	17.8969	-0.449581	0.317769	-1.4148	0.157126	0.501108
rab-1	949.97	0.037215	0.126426	0.294362	0.768482	0.939374
C39F7.5	126.875	0.79729	0.219065	3.63951	0.000273155	0.00655723
pme-5	819.815	0.315614	0.187471	1.68353	0.0922724	0.377122
egl-2	4.74627	0.34291	0.474395	0.722836	0.46978	0.796458
Y75B7AL.2	7.12107	0.981907	0.453841	2.16355	0.0304992	0.194055
glb-33	15.3404	0.149862	0.406672	0.368508	0.712495	0.919341
snt-3	13.8802	0.831203	0.353652	2.35034	0.0187563	0.144772
rga-4	325.935	0.0317209	0.186046	0.1705	0.864617	0.970772
Y75B7AR.1	14.2194	0.459199	0.442211	1.03842	0.299077	0.670477
snt-5	37.3991	-0.423811	0.218998	-1.93523	0.0529624	0.274832
R12A1.3	22.6043	0.841202	0.421387	1.99627	0.0459043	0.252373
ges-1	143.932	-0.189199	0.205662	-0.919953	0.357597	0.718489
R09B5.11	68.8878	-0.348934	0.210447	-1.65806	0.0973047	0.39068
cnc-11	18.6332	0.848181	0.447221	1.89656	0.057886	0.289533
cnc-1	14.1824	1.16378	0.438699	2.6528	0.00798274	0.0830304
cnc-4	839.521	1.44831	0.194862	7.43246	1.06597e-13	6.54644e-11
cnc-3	546.688	-0.112244	0.216501	-0.518443	0.604149	0.872824
cnc-2	1933.36	1.13586	0.305404	3.7192	0.000199855	0.00517025
chil-14	6.87316	-1.114	0.440248	-2.53039	0.0113934	0.105391
hacd-1	277.362	-1.12393	0.173325	-6.48454	8.9002e-11	1.92584e-08
fpn-1.2	204.838	-0.68491	0.228434	-2.99828	0.0027151	0.0377469
pqn-54	9.96306	-0.942922	0.43357	-2.17479	0.0296462	0.190516
tag-304	80.1812	0.201962	0.188786	1.06979	0.284712	0.65813
unc-60	1486.8	-0.00759694	0.146369	-0.0519027	0.958606	0.992731
C38C3.4	11.8181	-0.167694	0.391238	-0.428624	0.668197	0.900227
C38C3.10	7.5966	0.491347	0.423627	1.15986	0.246107	0.616409
oac-31	125.661	0.0655424	0.279156	0.234788	0.814373	0.95548
oac-32	46.6366	-0.8355	0.355869	-2.34778	0.0188859	0.144901
F52F10.2	3.79853	0.289888	0.479164	0.604987	0.545187	0.843092
cdc-25.2	192.95	-0.120708	0.169894	-0.710487	0.477402	0.800858
F16B4.7	18.9457	0.82714	0.40978	2.0185	0.0435394	0.245483
F16B4.4	218.383	-0.439824	0.218873	-2.0095	0.0444844	0.248455
F16B4.2	12.7511	0.939906	0.381092	2.46635	0.0136498	0.117211
nhr-178	32.1938	-0.228493	0.310438	-0.736036	0.461709	0.791268
nhr-177	63.2135	-0.013057	0.234675	-0.0556389	0.95563	0.992155
nhr-179	14.4107	0.200971	0.369537	0.543845	0.586548	0.865044
nhr-117	23.6895	0.222173	0.355801	0.624432	0.532344	0.835113
nhr-110	14.4411	0.00432984	0.354436	0.0122161	0.990253	0.999766
nhr-237	8.32378	0.00242946	0.435078	0.00558397	0.995545	1
nhr-238	74.7665	0.220826	0.228016	0.968469	0.33281	0.696482
K04F1.9	72.5105	0.0751537	0.260123	0.288916	0.772645	0.941559
Y46H3C.5	57.6143	-0.150551	0.280466	-0.53679	0.591413	0.866766
Y46H3C.7	44.5421	-0.0962374	0.338947	-0.283931	0.776464	0.943232
Y46H3C.6	8.05937	-1.18581	0.403314	-2.94016	0.00328043	0.0435064
gst-21	10.516	-0.686157	0.421133	-1.62931	0.103247	0.403385
nhr-256	284.14	-0.0356818	0.129834	-0.274826	0.78345	0.945266
clec-204	63.559	-0.854945	0.241151	-3.54527	0.000392218	0.00866992
clec-205	140.036	-0.30933	0.265021	-1.16719	0.243134	0.613165
dhs-13	70.5783	0.30565	0.212355	1.43934	0.150055	0.490633
F36H9.4	81.6182	0.110181	0.246503	0.446975	0.654893	0.8946
F36H9.5	5.29825	0.44261	0.472562	0.936616	0.348956	0.710558
hsp-16.2	49.3808	0.764769	0.264846	2.8876	0.00388193	0.0493985
hsp-16.41	204.325	0.716597	0.357181	2.00626	0.044829	0.249197
srt-42	7.65246	0.414761	0.419218	0.989367	0.322484	0.689016
Y46H3A.4	36.4001	-0.0197845	0.268916	-0.073571	0.941352	0.990552
Y46H3A.5	53.6072	0.996785	0.47037	2.11915	0.0340779	0.208467
gly-7	883.033	-0.0352068	0.0776829	-0.453211	0.650397	0.891927
mrpl-39	115.505	0.124502	0.194683	0.639511	0.522491	0.82914
Y32G9B.1	19.5285	0.767949	0.366443	2.09569	0.0361099	0.215941
T10B5.8	582.316	0.198073	0.292512	0.677144	0.498314	0.815229
T10B5.7	765.74	-0.798097	0.142824	-5.58795	2.2976e-08	2.33479e-06
T10B5.3	321.115	-0.0955699	0.159759	-0.598213	0.549698	0.845513
knl-3	312.818	-0.248017	0.152778	-1.62338	0.104508	0.40622
T10B5.4	57.2337	-0.0942912	0.224719	-0.419597	0.67478	0.903416
cct-7	1396.36	-0.190017	0.137143	-1.38554	0.165888	0.515321
oig-6	33.2283	0.430667	0.290228	1.48389	0.137838	0.469486
nphp-2	11.026	0.862632	0.431266	2.00023	0.0454752	0.251095
T06A1.1	9.98858	0.308716	0.47116	0.655226	0.512322	0.822957
T06A1.5	241.629	-0.195112	0.196712	-0.991865	0.321264	0.688283
acs-3	37.3559	-1.03467	0.347742	-2.97538	0.00292623	0.0400386
T08B1.4	27.5431	0.345036	0.338215	1.02017	0.30765	0.678039
T08B1.1	241.078	-0.25231	0.202279	-1.24734	0.212273	0.576919
tnt-4	18.0088	0.611835	0.384263	1.59223	0.111333	0.419914
alh-5	24.8113	0.0715123	0.290601	0.246084	0.805617	0.953597
clec-206	51.3994	-1.40342	0.403552	-3.47766	0.000505809	0.0105845
F59A7.8	216.901	-0.189062	0.191235	-0.988636	0.322841	0.689116
F59A7.7	6.92343	0.00941648	0.431519	0.0218217	0.98259	0.998294
F59A7.2	47.763	0.267762	0.302795	0.884301	0.376534	0.731473
F59A7.5	29.5079	0.411195	0.321629	1.27848	0.201081	0.560875
comt-4	286.925	0.478009	0.273718	1.74635	0.0807497	0.350304
comt-3	164.909	-0.74433	0.201153	-3.70032	0.000215329	0.00546061
nhr-86	247.703	0.0374675	0.117594	0.318618	0.750016	0.933841
lbp-9	930.817	-0.0234195	0.214133	-0.109369	0.91291	0.981517
Y40B10A.9	88.5337	0.270332	0.252121	1.07223	0.283617	0.657121
F36F12.4	7.79352	-0.41445	0.416432	-0.995241	0.319619	0.687366
ztf-28	78.9585	0.285029	0.24134	1.18102	0.237593	0.608554
F36F12.1	4.75486	0.12248	0.479178	0.255604	0.798257	0.950175
F22F7.4	21.3538	-0.00211467	0.359366	-0.00588444	0.995305	1
ckb-4	317.632	0.409985	0.154527	2.65317	0.00797408	0.0830304
F22F7.3	3.93758	-0.044795	0.480046	-0.093314	0.925654	0.985851
F22F7.6	4.24946	-0.601767	0.479366	-1.25534	0.209355	0.574298
F22F7.8	15.5611	-1.18311	0.337226	-3.50837	0.000450856	0.00963412
F22F7.2	58.87	-0.36222	0.208733	-1.73533	0.0826826	0.355523
F22F7.1	939.166	-0.136098	0.12932	-1.05241	0.292612	0.664492
F22F7.7	30.5726	-0.0816841	0.247333	-0.330259	0.741204	0.930375
C45H4.14	97.6734	0.24619	0.174979	1.40697	0.159437	0.505003
cyp-33C2	45.5842	0.602699	0.272223	2.21399	0.0268292	0.180372
Y5H2B.3	17.8276	0.269364	0.31975	0.84242	0.399553	0.751583
nhr-13	93.0065	0.186175	0.175921	1.05828	0.289926	0.661905
cyp-32B1	594.945	-0.103688	0.227392	-0.455988	0.648399	0.89088
nhr-133	196.691	0.382246	0.183103	2.0876	0.0368343	0.218423
nhr-184	9.12206	-0.10841	0.427324	-0.253696	0.799731	0.950778
nstp-8	2.75879	0.147853	0.473597	0.312191	0.754895	0.935859
nhr-56	88.3234	0.178814	0.242064	0.738707	0.460085	0.79008
nhr-128	13.0667	0.484509	0.395145	1.22616	0.22014	0.587831
nhr-103	11.981	-0.362401	0.376325	-0.963	0.335547	0.698645
nhr-18	24.7167	0.257731	0.30244	0.852175	0.394117	0.747235
nhr-134	89.9783	-0.0530565	0.204807	-0.259056	0.795592	0.949454
nhr-96	14.0774	0.227666	0.337143	0.675281	0.499497	0.815886
cyp-33C4	136.838	-0.729286	0.236553	-3.08297	0.00204947	0.0308622
cyp-33C3	26.6214	-0.156639	0.357552	-0.438088	0.661322	0.896706
cyp-33C5	17.029	-0.292705	0.331623	-0.882643	0.377429	0.732024
cyp-33C6	3.03887	0.12136	0.478249	0.253759	0.799682	0.950778
cyp-33C7	50.4879	-0.207249	0.27624	-0.75025	0.453104	0.785769
F41B5.1	17.913	-0.0596187	0.295885	-0.201493	0.840313	0.964497
nhr-182	95.4916	0.477021	0.198448	2.40376	0.0162274	0.132909
nhr-183	70.5396	-0.0464121	0.270322	-0.171692	0.86368	0.970743
nhr-59	32.1521	-0.0824881	0.299009	-0.275872	0.782646	0.944781
fbxa-137	12.6491	1.00229	0.446641	2.24407	0.0248279	0.171572
nhr-228	236.281	-0.19862	0.156636	-1.26803	0.204786	0.567289
nhr-227	5.96854	0.362985	0.453308	0.800746	0.423279	0.768287
nhr-225	9.55786	-0.0418322	0.384805	-0.10871	0.913432	0.981517
nhr-115	67.5167	0.0208658	0.253749	0.0822298	0.934464	0.988769
nhr-226	54.6406	-0.274709	0.263314	-1.04327	0.296822	0.668252
Y19D10B.6	19.7233	-0.207176	0.350412	-0.591234	0.554363	0.848248
pud-1.2	55.7702	-2.25276	0.437796	-5.14569	2.66543e-07	1.87309e-05
pud-2.2	68.4888	-2.35514	0.446967	-5.26917	1.37042e-07	1.06392e-05
pud-3	167.855	-2.4799	0.463396	-5.35158	8.71897e-08	7.1602e-06
pud-4	59.4137	-2.50353	0.436239	-5.7389	9.52943e-09	1.06828e-06
pud-2.1	38.2593	-2.55053	0.424308	-6.01104	1.84334e-09	2.60372e-07
pud-1.1	78.9415	-2.15426	0.45796	-4.70404	2.55069e-06	0.000137513
irld-30	5.35862	0.439613	0.479858	0.916132	0.359598	0.720573
srbc-15	19.9981	-1.05066	0.343909	-3.05504	0.00225029	0.0330409
irld-53	6.12106	-1.11825	0.461895	-2.421	0.015478	0.128604
Y19D10A.11	11.6129	-0.279709	0.36095	-0.774924	0.438384	0.775589
F56A4.3	398.692	-1.61086	0.210152	-7.66524	1.785e-14	1.68087e-11
gst-10	849.873	-1.4144	0.185251	-7.63505	2.25725e-14	1.99273e-11
Y45G12C.1	45.851	-1.06607	0.339433	-3.14075	0.00168517	0.0269264
C29G2.3	9.40411	0.451408	0.443236	1.01844	0.30847	0.678682
C29G2.6	39.0614	-0.540763	0.201489	-2.68384	0.0072783	0.0777434
C29G2.1	25.5049	-0.381789	0.263558	-1.4486	0.14745	0.486056
irg-3	561.646	-0.299319	0.159948	-1.87135	0.0612969	0.299281
F53E10.6	102.125	0.0522745	0.170921	0.305841	0.759726	0.937015
acr-17	11.269	0.5886	0.38535	1.52744	0.126651	0.450254
F53E10.1	101.117	0.30174	0.165911	1.81868	0.0689599	0.320731
W02H5.2	37.2907	0.00801901	0.249015	0.0322029	0.97431	0.99639
W02H5.8	155.44	-1.20177	0.233497	-5.14685	2.64901e-07	1.87086e-05
angl-1	14.4586	-0.316205	0.386905	-0.817267	0.413776	0.761113
ndx-2	7.50733	-0.108717	0.422519	-0.257307	0.796942	0.949669
W02G9.4	66.8022	-0.449344	0.259639	-1.73065	0.0835148	0.35736
kel-8	129.66	-0.27893	0.209098	-1.33397	0.182213	0.535431
Y45G12B.3	134.584	-0.203677	0.179052	-1.13753	0.255317	0.628176
Y45G12B.2	174.994	-0.0460929	0.134832	-0.341854	0.732461	0.927643
nuo-5	1191.19	-0.15789	0.117584	-1.34278	0.179342	0.531851
C24B9.3	1365.65	-1.35785	0.180755	-7.51208	5.81956e-14	4.11007e-11
dod-3	793.855	1.10241	0.222016	4.96546	6.85374e-07	4.30263e-05
R05D8.7	32.6421	0.109705	0.354724	0.30927	0.757116	0.937015
dhs-14	408.624	-0.550875	0.181416	-3.03653	0.00239318	0.0344839
R05D8.9	16.6472	-0.489014	0.428316	-1.14171	0.253574	0.626286
dhs-15	15.7326	-0.0219955	0.425996	-0.0516331	0.958821	0.992731
R05D8.11	3.32641	-0.482073	0.477806	-1.00893	0.313008	0.682725
ketn-1	312.731	-0.128106	0.37496	-0.341654	0.732611	0.927668
F54E2.2	3.44781	0.260535	0.479477	0.543372	0.586874	0.865044
F54E2.1	2872.87	-0.922726	0.208488	-4.42579	9.60894e-06	0.000406366
T03D3.5	41.0481	0.0863939	0.248033	0.348315	0.727603	0.924746
ugt-53	649.322	-1.43287	0.200103	-7.16066	8.02907e-13	3.91071e-10
folt-2	2298.77	-1.71042	0.276173	-6.1933	5.89179e-10	9.5657e-08
F37B4.10	740.189	0.591176	0.147014	4.02121	5.7899e-05	0.00186718
ifc-1	24.9266	-0.937838	0.37976	-2.46955	0.0135281	0.116972
C31B8.7	7.8518	0.391847	0.454017	0.863065	0.388101	0.742206
C31B8.8	171.952	-0.161563	0.236629	-0.682768	0.494753	0.812366
srh-87	9.7652	-0.565372	0.432772	-1.3064	0.191418	0.549661
asp-8	47.0491	-0.595022	0.281406	-2.11446	0.0344757	0.2099
F59D6.7	33.2202	0.533444	0.310668	1.71709	0.0859635	0.363265
acs-21	24.7842	0.258721	0.292379	0.884883	0.37622	0.731361
cyp-33C9	79.8508	-0.370213	0.2221	-1.66687	0.09554	0.386013
Y73C8C.8	25.8285	0.312894	0.31469	0.994293	0.32008	0.687819
Y73C8C.3	17.8941	-0.603547	0.350587	-1.72153	0.0851541	0.361636
clec-210	285.604	1.30981	0.269719	4.85621	1.19656e-06	7.04222e-05
tat-6	6.22882	-0.170405	0.461406	-0.369318	0.711891	0.919258
C36C5.5	6.61089	-0.0316393	0.445782	-0.0709748	0.943418	0.991077
lag-2	10.7865	0.0456373	0.421581	0.108253	0.913795	0.981517
Y73C8B.3	330.262	0.107869	0.173682	0.621074	0.534551	0.836346
Y73C8B.2	14.3295	0.20971	0.323158	0.648941	0.516377	0.825653
Y73C8B.1	29.9504	0.467394	0.233235	2.00396	0.0450744	0.249921
Y73C8B.5	11.441	1.0699	0.374937	2.85354	0.00432356	0.0533365
K08D9.4	8.16168	0.240944	0.436837	0.551564	0.581247	0.863146
apx-1	174.064	0.266679	0.177763	1.50019	0.133565	0.463427
K08D9.9	244.467	-0.00261099	0.275678	-0.00947117	0.992443	1
srt-63	4.58603	0.545267	0.478015	1.14069	0.253999	0.626708
T28A11.22	6.86537	0.15969	0.45216	0.353171	0.72396	0.923129
T28A11.17	8.27534	-0.810901	0.430654	-1.88295	0.0597069	0.294582
T28A11.19	4.90215	-0.536968	0.452695	-1.18616	0.23556	0.606112
T28A11.3	6.78911	-0.46417	0.464861	-0.998515	0.31803	0.686812
fbxa-64	39.2631	0.596666	0.237886	2.50821	0.0121346	0.109573
T28A11.2	59.1423	-0.767009	0.229804	-3.33766	0.000844877	0.0159421
F35F10.5	129.344	-1.53754	0.229647	-6.6952	2.15379e-11	6.20863e-09
F35F10.6	38.8538	-0.825913	0.350319	-2.3576	0.0183933	0.142872
F35F10.4	10.9304	-0.0935624	0.439767	-0.212754	0.831519	0.962721
arrd-18	27.8091	0.112423	0.293824	0.382622	0.702	0.915043
arrd-19	62.8755	0.0567772	0.212019	0.267793	0.788859	0.946039
F35F10.1	672.686	-0.177602	0.227809	-0.77961	0.43562	0.774849
F35F10.13	4.50816	0.451129	0.470944	0.957925	0.338101	0.700451
C17B7.5	33.9759	-0.542123	0.400922	-1.35219	0.176314	0.528358
C17B7.4	6.72345	0.201243	0.422657	0.476139	0.633976	0.886182
C17B7.10	14.8916	-0.640498	0.384692	-1.66496	0.0959201	0.386885
fbxa-65	49.1862	0.196835	0.325433	0.604842	0.545284	0.843092
C17B7.12	9.55264	-0.680663	0.404958	-1.68082	0.0927973	0.378145
scrm-3	7.52527	0.627242	0.409047	1.53342	0.125172	0.447684
C04E12.5	82.5805	-0.0865828	0.319891	-0.270663	0.78665	0.945805
C04E12.4	307.071	-0.309056	0.258923	-1.19362	0.232626	0.603454
C04E12.2	30.115	-1.02153	0.308584	-3.31039	0.000931674	0.017113
C04E12.10	4.88267	-0.477073	0.480336	-0.993207	0.320609	0.687819
arrd-21	5.94571	0.0926199	0.478205	0.193682	0.846425	0.966824
T20D4.13	7.89693	-0.345984	0.45195	-0.765535	0.443953	0.779664
T20D4.15	8.58495	-0.0232263	0.452503	-0.0513285	0.959064	0.992731
T20D4.7	11.133	0.263502	0.418088	0.630255	0.528528	0.832964
arrd-22	25.2948	-0.725836	0.302221	-2.40167	0.0163202	0.133405
T20D4.5	140.984	0.13359	0.293933	0.45449	0.649476	0.891184
T20D4.4	30.7297	0.0550759	0.300602	0.183219	0.854626	0.968175
T20D4.3	42.1194	-1.21528	0.366765	-3.3135	0.000921345	0.0170132
T20D4.19	8.67359	0.417667	0.395972	1.05479	0.291522	0.66319
cfz-2	59.846	0.416465	0.253803	1.6409	0.100818	0.398226
slc-28.2	7.34401	0.318313	0.433751	0.733862	0.463033	0.792632
slc-28.1	5.25975	-0.52059	0.461985	-1.12685	0.259805	0.632605
gst-33	13.2615	-0.0936228	0.349263	-0.268058	0.788654	0.946004
lys-7	2489.77	1.24325	0.254639	4.88239	1.04805e-06	6.27278e-05
ugt-64	1054.03	-0.510628	0.174159	-2.93196	0.00336826	0.0441926
irg-1	6.55572	1.33281	0.437716	3.04491	0.0023275	0.0338229
T24A6.7	22.7888	0.654723	0.423337	1.54658	0.121965	0.441462
nhr-221	10.7456	0.116138	0.43954	0.264226	0.791605	0.947367
nhr-93	29.7395	-0.00910804	0.377942	-0.024099	0.980774	0.997726
T24A6.20	110.904	-0.368664	0.199746	-1.84567	0.0649406	0.310689
grl-32	11.0461	0.402085	0.415152	0.968525	0.332782	0.696482
T22F3.3	31320.3	-0.0425104	0.177807	-0.239082	0.811042	0.954039
rpl-11.1	1939.29	-0.229432	0.169612	-1.35269	0.176156	0.528358
T22F3.2	342.872	0.0177776	0.165236	0.107589	0.914322	0.981539
T22F3.12	7.28051	0.532521	0.410275	1.29796	0.1943	0.553051
T22F3.8	17.3109	0.597377	0.400275	1.49242	0.13559	0.466216
T22F3.11	26.9463	-0.179664	0.478866	-0.375185	0.707523	0.917858
F59B1.2	92.5689	0.217668	0.217021	1.00298	0.31587	0.68525
F59B1.8	60.5086	-0.157346	0.240195	-0.655077	0.512418	0.822957
F59B1.10	7.78469	0.550945	0.411442	1.33906	0.180552	0.533199
Y39H10B.2	100.422	-0.205435	0.164438	-1.24932	0.211549	0.576083
Y39H10B.3	8.18804	0.669338	0.446926	1.49765	0.134224	0.464117
W08A12.4	16.6653	1.39368	0.430707	3.23579	0.00121306	0.0211233
W08A12.3	12.0034	0.46928	0.354314	1.32448	0.185345	0.540684
W08A12.2	317.512	0.354168	0.208312	1.70018	0.0890974	0.370217
unc-132	707.865	-0.129991	0.124052	-1.04788	0.294694	0.666649
lin-40	1108.47	0.156825	0.14378	1.09072	0.275394	0.649204
T27C4.1	28.7634	0.139081	0.268639	0.517725	0.60465	0.873102
[truncated: 13,767 more rows]

## Sheet: N3MvN3U
	baseMean	log2FoldChange	lfcSE	stat	pvalue	padj
[truncated: 14,147 more rows]

[truncated: 7 more sheets: N7MvN7U, N7UvN3U, N7MvN3M, N3UvF3U, N3MvF3M, N7UvF7U, N7MvF7M]
